# Supplementary material for: Research on desiliconization of brown corundum fly dust and bauxite based on roasting-alkali leaching method
Source: PLoS One. 2025 Feb 5;20(2):e0316172. doi: 10.1371/journal.pone.0316172 (PMC11798484; doi:10.1371/journal.pone.0316172)
Supplement: S1 File — a, b represent bauxite and BCFD, respectively. (ZIP) [file pone.0316172.s001.zip]

Archive with 2 entries (2 files):
- b1.xlsx
- a1.xlsx
