# Supplementary material for: Research on desiliconization of brown corundum fly dust and bauxite based on roasting-alkali leaching method
Source: PLoS One. 2025 Feb 5;20(2):e0316172. doi: 10.1371/journal.pone.0316172 (PMC11798484; doi:10.1371/journal.pone.0316172)
Supplement: S1 File — a, b represent bauxite and BCFD, respectively. (ZIP) [file pone.0316172.s001.zip › b1.xlsx]

## Sheet: Sheet1
5	699
5.02	659
5.04	744
5.06	753
5.08	708
5.1	671
5.12	695
5.14	697
5.16	674
5.18	708
5.2	709
5.22	695
5.24	717
5.26	679
5.28	694
5.3	690
5.32	631
5.34	647
5.36	648
5.38	682
5.4	653
5.42	664
5.44	627
5.46	614
5.48	642
5.5	661
5.52	665
5.54	666
5.56	636
5.58	645
5.6	669
5.62	637
5.64	656
5.66	671
5.68	645
5.7	600
5.72	647
5.74	626
5.76	629
5.78	685
5.8	629
5.82	618
5.84	631
5.86	645
5.88	662
5.9	660
5.92	669
5.94	632
5.96	648
5.98	627
6	651
6.02	614
6.04	596
6.06	681
6.08	620
6.1	639
6.12	642
6.14	645
6.16	630
6.18	640
6.2	604
6.22	626
6.24	595
6.26	640
6.28	612
6.3	632
6.32	667
6.34	605
6.36	618
6.38	630
6.4	639
6.42	595
6.44	618
6.46	623
6.48	626
6.5	624
6.52	620
6.54	654
6.56	617
6.58	548
6.6	610
6.62	672
6.64	610
6.66	672
6.68	648
6.7	633
6.72	660
6.74	594
6.76	622
6.78	649
6.8	578
6.82	588
6.84	598
6.86	646
6.88	611
6.9	630
6.92	551
6.94	582
6.96	601
6.98	620
7	572
7.02	587
7.04	596
7.06	603
7.08	587
7.1	607
7.12	571
7.14	585
7.16	572
7.18	595
7.2	560
7.22	580
7.24	586
7.26	563
7.28	543
7.3	587
7.32	531
7.34	587
7.36	575
7.38	587
7.4	567
7.42	588
7.44	559
7.46	566
7.48	588
7.5	585
7.52	609
7.54	609
7.56	550
7.58	542
7.6	569
7.62	559
7.64	557
7.66	538
7.68	524
7.7	582
7.72	589
7.74	562
7.76	563
7.78	561
7.8	523
7.82	614
7.84	625
7.86	543
7.88	578
7.9	583
7.92	560
7.94	611
7.96	572
7.98	513
8	541
8.02	554
8.04	533
8.06	525
8.08	564
8.1	571
8.12	542
8.14	560
8.16	571
8.18	545
8.2	553
8.22	566
8.24	565
8.26	577
8.28	582
8.3	542
8.32	545
8.34	606
8.36	543
8.38	562
8.4	535
8.42	544
8.44	518
8.46	522
8.48	520
8.5	524
8.52	513
8.54	517
8.56	554
8.58	519
8.6	497
8.62	489
8.64	542
8.66	514
8.68	553
8.7	514
8.72	501
8.74	521
8.76	524
8.78	529
8.8	544
8.82	508
8.84	536
8.86	517
8.88	494
8.9	485
8.92	483
8.94	518
8.96	524
8.98	503
9	544
9.02	518
9.04	528
9.06	521
9.08	519
9.1	527
9.12	508
9.14	483
9.16	502
9.18	529
9.2	508
9.22	534
9.24	525
9.26	492
9.28	489
9.3	513
9.32	506
9.34	486
9.36	515
9.38	460
9.4	500
9.42	479
9.44	502
9.46	503
9.48	513
9.5	497
9.52	490
9.54	502
9.56	508
9.58	450
9.6	477
9.62	458
9.64	508
9.66	501
9.68	488
9.7	473
9.72	460
9.74	475
9.76	486
9.78	479
9.8	499
9.82	490
9.84	473
9.86	477
9.88	485
9.9	456
9.92	492
9.94	496
9.96	455
9.98	432
10	445
10.02	462
10.04	465
10.06	453
10.08	448
10.1	492
10.12	416
10.14	473
10.16	473
10.18	477
10.2	521
10.22	463
10.24	471
10.26	454
10.28	471
10.3	452
10.32	477
10.34	467
10.36	456
10.38	464
10.4	470
10.42	465
10.44	482
10.46	468
10.48	479
10.5	468
10.52	465
10.54	476
10.56	490
10.58	479
10.6	462
10.62	496
10.64	439
10.66	461
10.68	440
10.7	469
10.72	450
10.74	456
10.76	498
10.78	450
10.8	452
10.82	443
10.84	440
10.86	457
10.88	462
10.9	435
10.92	490
10.94	446
10.96	443
10.98	438
11	451
11.02	473
11.04	457
11.06	453
11.08	440
11.1	481
11.12	429
11.14	440
11.16	454
11.18	404
11.2	424
11.22	448
11.24	447
11.26	416
11.28	431
11.3	474
11.32	476
11.34	432
11.36	434
11.38	492
11.4	448
11.42	454
11.44	441
11.46	445
11.48	455
11.5	458
11.52	424
11.54	434
11.56	439
11.58	419
11.6	436
11.62	462
11.64	411
11.66	438
11.68	413
11.7	468
11.72	441
11.74	475
11.76	447
11.78	411
11.8	444
11.82	451
11.84	448
11.86	456
11.88	458
11.9	431
11.92	423
11.94	428
11.96	434
11.98	415
12	424
12.02	443
12.04	439
12.06	455
12.08	401
12.1	449
12.12	450
12.14	422
12.16	419
12.18	434
12.2	437
12.22	431
12.24	444
12.26	442
12.28	429
12.3	422
12.32	392
12.34	401
12.36	433
12.38	438
12.4	457
12.42	432
12.44	393
12.46	410
12.48	444
12.5	411
12.52	419
12.54	432
12.56	456
12.58	460
12.6	432
12.62	400
12.64	402
12.66	397
12.68	442
12.7	431
12.72	378
12.74	418
12.76	434
12.78	430
12.8	417
12.82	399
12.84	425
12.86	422
12.88	406
12.9	435
12.92	430
12.94	417
12.96	409
12.98	439
13	463
13.02	397
13.04	399
13.06	425
13.08	412
13.1	450
13.12	434
13.14	445
13.16	421
13.18	389
13.2	420
13.22	429
13.24	412
13.26	443
13.28	421
13.3	428
13.32	430
13.34	417
13.36	370
13.38	382
13.4	429
13.42	410
13.44	411
13.46	393
13.48	406
13.5	426
13.52	478
13.54	418
13.56	408
13.58	441
13.6	413
13.62	447
13.64	436
13.66	433
13.68	462
13.7	400
13.72	399
13.74	440
13.76	434
13.78	421
13.8	417
13.82	430
13.84	423
13.86	420
13.88	390
13.9	408
13.92	423
13.94	415
13.96	431
13.98	411
14	423
14.02	431
14.04	439
14.06	460
14.08	426
14.1	426
14.12	447
14.14	445
14.16	439
14.18	451
14.2	449
14.22	419
14.24	419
14.26	387
14.28	428
14.3	446
14.32	416
14.34	434
14.36	410
14.38	399
14.4	422
14.42	368
14.44	396
14.46	402
14.48	456
14.5	392
14.52	390
14.54	413
14.56	462
14.58	426
14.6	460
14.62	403
14.64	428
14.66	398
14.68	408
14.7	410
14.72	420
14.74	449
14.76	424
14.78	411
14.8	433
14.82	424
14.84	408
14.86	411
14.88	412
14.9	405
14.92	408
14.94	383
14.96	394
14.98	452
15	414
15.02	423
15.04	420
15.06	438
15.08	449
15.1	432
15.12	405
15.14	408
15.16	425
15.18	428
15.2	420
15.22	443
15.24	429
15.26	433
15.28	389
15.3	401
15.32	453
15.34	432
15.36	440
15.38	438
15.4	438
15.42	404
15.44	428
15.46	452
15.48	422
15.5	400
15.52	433
15.54	422
15.56	417
15.58	449
15.6	465
15.62	431
15.64	407
15.66	431
15.68	419
15.7	426
15.72	462
15.74	433
15.76	415
15.78	437
15.8	427
15.82	451
15.84	427
15.86	443
15.88	399
15.9	443
15.92	477
15.94	430
15.96	422
15.98	409
16	472
16.02	440
16.04	424
16.06	424
16.08	440
16.1	416
16.12	425
16.14	437
16.16	466
16.18	460
16.2	441
16.22	461
16.24	441
16.26	432
16.28	448
16.3	443
16.32	418
16.34	445
16.36	423
16.38	450
16.4	434
16.42	436
16.44	424
16.46	430
16.48	485
16.5	457
16.52	443
16.54	421
16.56	436
16.58	447
16.6	475
16.62	428
16.64	442
16.66	453
16.68	462
16.7	426
16.72	444
16.74	439
16.76	441
16.78	443
16.8	475
16.82	447
16.84	420
16.86	432
16.88	433
16.9	450
16.92	437
16.94	456
16.96	440
16.98	427
17	407
17.02	415
17.04	463
17.06	442
17.08	406
17.1	450
17.12	447
17.14	417
17.16	448
17.18	458
17.2	432
17.22	427
17.24	470
17.26	475
17.28	476
17.3	444
17.32	478
17.34	480
17.36	503
17.38	444
17.4	457
17.42	465
17.44	467
17.46	507
17.48	421
17.5	469
17.52	431
17.54	461
17.56	456
17.58	456
17.6	448
17.62	476
17.64	457
17.66	469
17.68	489
17.7	447
17.72	452
17.74	459
17.76	462
17.78	479
17.8	454
17.82	495
17.84	420
17.86	467
17.88	410
17.9	440
17.92	467
17.94	469
17.96	458
17.98	522
18	464
18.02	443
18.04	467
18.06	490
18.08	490
18.1	474
18.12	482
18.14	448
18.16	471
18.18	499
18.2	451
18.22	454
18.24	488
18.26	497
18.28	429
18.3	471
18.32	481
18.34	444
18.36	438
18.38	463
18.4	472
18.42	478
18.44	490
18.46	494
18.48	490
18.5	475
18.52	476
18.54	456
18.56	460
18.58	473
18.6	479
18.62	479
18.64	477
18.66	491
18.68	476
18.7	493
18.72	520
18.74	533
18.76	514
18.78	486
18.8	496
18.82	518
18.84	511
18.86	487
18.88	487
18.9	512
18.92	513
18.94	504
18.96	443
18.98	465
19	494
19.02	493
19.04	522
19.06	504
19.08	491
19.1	522
19.12	480
19.14	487
19.16	502
19.18	510
19.2	475
19.22	493
19.24	469
19.26	481
19.28	517
19.3	510
19.32	530
19.34	492
19.36	516
19.38	535
19.4	509
19.42	485
19.44	478
19.46	507
19.48	532
19.5	488
19.52	536
19.54	540
19.56	509
19.58	539
19.6	487
19.62	498
19.64	524
19.66	525
19.68	503
19.7	496
19.72	529
19.74	585
19.76	533
19.78	506
19.8	533
19.82	491
19.84	489
19.86	521
19.88	537
19.9	526
19.92	541
19.94	506
19.96	504
19.98	523
20	521
20.02	527
20.04	558
20.06	491
20.08	523
20.1	540
20.12	527
20.14	541
20.16	530
20.18	522
20.2	516
20.22	532
20.24	548
20.26	516
20.28	551
20.3	548
20.32	538
20.34	567
20.36	542
20.38	510
20.4	549
20.42	582
20.44	544
20.46	529
20.48	572
20.5	515
20.52	539
20.54	559
20.56	556
20.58	546
20.6	515
20.62	494
20.64	526
20.66	533
20.68	493
20.7	519
20.72	520
20.74	586
20.76	552
20.78	552
20.8	557
20.82	566
20.84	539
20.86	537
20.88	547
20.9	558
20.92	555
20.94	536
20.96	563
20.98	572
21	584
21.02	566
21.04	580
21.06	594
21.08	622
21.1	567
21.12	611
21.14	579
21.16	589
21.18	596
21.2	578
21.22	605
21.24	587
21.26	627
21.28	684
21.3	598
21.32	595
21.34	572
21.36	629
21.38	592
21.4	648
21.42	600
21.44	536
21.46	586
21.48	644
21.5	590
21.52	556
21.54	624
21.56	595
21.58	568
21.6	595
21.62	622
21.64	595
21.66	593
21.68	577
21.7	577
21.72	617
21.74	600
21.76	574
21.78	622
21.8	603
21.82	561
21.84	595
21.86	591
21.88	564
21.9	589
21.92	594
21.94	584
21.96	596
21.98	616
22	613
22.02	619
22.04	568
22.06	594
22.08	542
22.1	601
22.12	640
22.14	619
22.16	623
22.18	654
22.2	620
22.22	572
22.24	644
22.26	637
22.28	628
22.3	615
22.32	591
22.34	597
22.36	620
22.38	645
22.4	573
22.42	640
22.44	598
22.46	604
22.48	627
22.5	599
22.52	599
22.54	590
22.56	602
22.58	661
22.6	632
22.62	611
22.64	597
22.66	630
22.68	610
22.7	661
22.72	626
22.74	641
22.76	628
22.78	628
22.8	615
22.82	639
22.84	645
22.86	640
22.88	607
22.9	646
22.92	622
22.94	649
22.96	613
22.98	628
23	625
23.02	631
23.04	655
23.06	604
23.08	692
23.1	654
23.12	652
23.14	619
23.16	628
23.18	645
23.2	641
23.22	642
23.24	646
23.26	662
23.28	649
23.3	677
23.32	626
23.34	647
23.36	624
23.38	620
23.4	596
23.42	619
23.44	636
23.46	625
23.48	638
23.5	629
23.52	664
23.54	620
23.56	689
23.58	710
23.6	665
23.62	673
23.64	678
23.66	666
23.68	674
23.7	671
23.72	740
23.74	670
23.76	703
23.78	702
23.8	691
23.82	631
23.84	704
23.86	665
23.88	666
23.9	661
23.92	672
23.94	668
23.96	652
23.98	662
24	650
24.02	644
24.04	670
24.06	671
24.08	679
24.1	703
24.12	699
24.14	682
24.16	656
24.18	648
24.2	671
24.22	670
24.24	687
24.26	671
24.28	679
24.3	646
24.32	679
24.34	666
24.36	689
24.38	674
24.4	678
24.42	656
24.44	696
24.46	630
24.48	637
24.5	665
24.52	661
24.54	608
24.56	671
24.58	669
24.6	683
24.62	710
24.64	656
24.66	649
24.68	675
24.7	662
24.72	663
24.74	642
24.76	629
24.78	696
24.8	708
24.82	668
24.84	703
24.86	688
24.88	697
24.9	708
24.92	710
24.94	671
24.96	669
24.98	671
25	686
25.02	701
25.04	703
25.06	659
25.08	649
25.1	667
25.12	682
25.14	707
25.16	713
25.18	713
25.2	689
25.22	711
25.24	724
25.26	691
25.28	687
25.3	709
25.32	712
25.34	705
25.36	709
25.38	729
25.4	752
25.42	749
25.44	732
25.46	773
25.48	745
25.5	718
25.52	747
25.54	725
25.56	747
25.58	755
25.6	749
25.62	696
25.64	662
25.66	714
25.68	694
25.7	711
25.72	718
25.74	689
25.76	690
25.78	679
25.8	687
25.82	689
25.84	691
25.86	661
25.88	687
25.9	718
25.92	629
25.94	647
25.96	738
25.98	666
26	703
26.02	694
26.04	707
26.06	745
26.08	695
26.1	701
26.12	700
26.14	725
26.16	680
26.18	681
26.2	686
26.22	711
26.24	722
26.26	721
26.28	757
26.3	737
26.32	734
26.34	707
26.36	710
26.38	677
26.4	668
26.42	688
26.44	677
26.46	689
26.48	729
26.5	716
26.52	702
26.54	692
26.56	706
26.58	717
26.6	666
26.62	682
26.64	707
26.66	709
26.68	730
26.7	678
26.72	656
26.74	669
26.76	638
26.78	706
26.8	650
26.82	686
26.84	658
26.86	678
26.88	706
26.9	676
26.92	638
26.94	632
26.96	670
26.98	656
27	656
27.02	694
27.04	671
27.06	686
27.08	651
27.1	649
27.12	670
27.14	726
27.16	661
27.18	690
27.2	669
27.22	649
27.24	661
27.26	649
27.28	663
27.3	678
27.32	673
27.34	686
27.36	644
27.38	665
27.4	636
27.42	670
27.44	722
27.46	699
27.48	677
27.5	663
27.52	675
27.54	683
27.56	657
27.58	657
27.6	671
27.62	625
27.64	648
27.66	661
27.68	634
27.7	658
27.72	682
27.74	635
27.76	655
27.78	701
27.8	633
27.82	636
27.84	658
27.86	649
27.88	645
27.9	592
27.92	686
27.94	680
27.96	660
27.98	663
28	626
28.02	666
28.04	655
28.06	684
28.08	659
28.1	686
28.12	674
28.14	631
28.16	662
28.18	683
28.2	695
28.22	662
28.24	671
28.26	667
28.28	643
28.3	667
28.32	668
28.34	685
28.36	652
28.38	686
28.4	672
28.42	693
28.44	651
28.46	659
28.48	608
28.5	614
28.52	662
28.54	636
28.56	627
28.58	693
28.6	595
28.62	617
28.64	629
28.66	637
28.68	599
28.7	641
28.72	603
28.74	639
28.76	613
28.78	616
28.8	591
28.82	610
28.84	577
28.86	545
28.88	597
28.9	622
28.92	566
28.94	606
28.96	607
28.98	648
29	613
29.02	633
29.04	618
29.06	596
29.08	620
29.1	653
29.12	595
29.14	609
29.16	631
29.18	638
29.2	593
29.22	588
29.24	645
29.26	603
29.28	592
29.3	609
29.32	650
29.34	591
29.36	628
29.38	631
29.4	645
29.42	650
29.44	693
29.46	654
29.48	651
29.5	643
29.52	692
29.54	633
29.56	640
29.58	677
29.6	731
29.62	694
29.64	742
29.66	718
29.68	736
29.7	768
29.72	774
29.74	752
29.76	731
29.78	728
29.8	731
29.82	742
29.84	710
29.86	704
29.88	660
29.9	659
29.92	651
29.94	609
29.96	623
29.98	618
30	575
30.02	605
30.04	585
30.06	615
30.08	623
30.1	601
30.12	587
30.14	599
30.16	613
30.18	560
30.2	601
30.22	571
30.24	574
30.26	581
30.28	604
30.3	590
30.32	585
30.34	625
30.36	627
30.38	600
30.4	599
30.42	605
30.44	590
30.46	575
30.48	597
30.5	629
30.52	623
30.54	628
30.56	630
30.58	664
30.6	663
30.62	729
30.64	739
30.66	770
30.68	748
30.7	772
30.72	745
30.74	758
30.76	837
30.78	836
30.8	832
30.82	794
30.84	760
30.86	712
30.88	728
30.9	749
30.92	727
30.94	731
30.96	657
30.98	677
31	650
31.02	624
31.04	614
31.06	630
31.08	568
31.1	566
31.12	590
31.14	558
31.16	561
31.18	534
31.2	551
31.22	578
31.24	546
31.26	582
31.28	564
31.3	524
31.32	521
31.34	558
31.36	541
31.38	537
31.4	526
31.42	547
31.44	513
31.46	509
31.48	553
31.5	523
31.52	517
31.54	519
31.56	535
31.58	548
31.6	534
31.62	569
31.64	522
31.66	535
31.68	553
31.7	529
31.72	500
31.74	483
31.76	494
31.78	542
31.8	527
31.82	525
31.84	472
31.86	497
31.88	493
31.9	495
31.92	531
31.94	516
31.96	517
31.98	502
32	468
32.02	489
32.04	517
32.06	519
32.08	494
32.1	494
32.12	487
32.14	493
32.16	530
32.18	492
32.2	494
32.22	497
32.24	487
32.26	472
32.28	491
32.3	468
32.32	469
32.34	503
32.36	501
32.38	539
32.4	494
32.42	485
32.44	457
32.46	434
32.48	511
32.5	483
32.52	492
32.54	443
32.56	482
32.58	475
32.6	517
32.62	447
32.64	466
32.66	458
32.68	477
32.7	493
32.72	488
32.74	462
32.76	502
32.78	480
32.8	461
32.82	482
32.84	437
32.86	450
32.88	492
32.9	504
32.92	476
32.94	453
32.96	471
32.98	461
33	523
33.02	497
33.04	465
33.06	454
33.08	488
33.1	454
33.12	457
33.14	498
33.16	474
33.18	475
33.2	477
33.22	497
33.24	449
33.26	468
33.28	431
33.3	448
33.32	465
33.34	463
33.36	425
33.38	444
33.4	424
33.42	457
33.44	452
33.46	435
33.48	429
33.5	440
33.52	449
33.54	447
33.56	437
33.58	436
33.6	416
33.62	419
33.64	422
33.66	465
33.68	448
33.7	458
33.72	434
33.74	469
33.76	431
33.78	432
33.8	426
33.82	421
33.84	398
33.86	408
33.88	433
33.9	430
33.92	409
33.94	419
33.96	476
33.98	444
34	438
34.02	414
34.04	420
34.06	434
34.08	456
34.1	411
34.12	405
34.14	453
34.16	432
34.18	430
34.2	417
34.22	408
34.24	426
34.26	433
34.28	413
34.3	431
34.32	427
34.34	446
34.36	437
34.38	434
34.4	408
34.42	407
34.44	433
34.46	439
34.48	416
34.5	414
34.52	406
34.54	431
34.56	396
34.58	401
34.6	408
34.62	418
34.64	392
34.66	420
34.68	441
34.7	411
34.72	428
34.74	426
34.76	413
34.78	405
34.8	447
34.82	458
34.84	458
34.86	415
34.88	436
34.9	480
34.92	441
34.94	483
34.96	463
34.98	489
35	488
35.02	506
35.04	467
35.06	538
35.08	491
35.1	485
35.12	549
35.14	536
35.16	473
35.18	494
35.2	474
35.22	449
35.24	468
35.26	418
35.28	424
35.3	425
35.32	424
35.34	421
35.36	447
35.38	415
35.4	467
35.42	426
35.44	428
35.46	444
35.48	448
35.5	468
35.52	432
35.54	467
35.56	477
35.58	432
35.6	435
35.62	432
35.64	442
35.66	461
35.68	443
35.7	436
35.72	455
35.74	417
35.76	421
35.78	418
35.8	439
35.82	402
35.84	441
35.86	426
35.88	424
35.9	408
35.92	444
35.94	444
35.96	419
35.98	410
36	371
36.02	430
36.04	386
36.06	406
36.08	401
36.1	391
36.12	378
36.14	372
36.16	382
36.18	393
36.2	371
36.22	378
36.24	359
36.26	369
36.28	388
36.3	399
36.32	374
36.34	375
36.36	392
36.38	376
36.4	394
36.42	359
36.44	384
36.46	374
36.48	346
36.5	380
36.52	380
36.54	388
36.56	373
36.58	370
36.6	372
36.62	395
36.64	381
36.66	407
36.68	417
36.7	378
36.72	369
36.74	399
36.76	365
36.78	362
36.8	397
36.82	393
36.84	392
36.86	373
36.88	369
36.9	378
36.92	417
36.94	399
36.96	420
36.98	390
37	425
37.02	392
37.04	412
37.06	392
37.08	409
37.1	370
37.12	376
37.14	426
37.16	402
37.18	413
37.2	398
37.22	404
37.24	367
37.26	398
37.28	342
37.3	372
37.32	401
37.34	378
37.36	400
37.38	374
37.4	392
37.42	387
37.44	366
37.46	401
37.48	432
37.5	384
37.52	397
37.54	407
37.56	392
37.58	405
37.6	419
37.62	419
37.64	413
37.66	461
37.68	423
37.7	444
37.72	468
37.74	421
37.76	398
37.78	417
37.8	408
37.82	427
37.84	386
37.86	435
37.88	392
37.9	398
37.92	360
37.94	363
37.96	371
37.98	377
38	334
38.02	382
38.04	363
38.06	383
38.08	344
38.1	368
38.12	349
38.14	375
38.16	352
38.18	378
38.2	348
38.22	395
38.24	356
38.26	356
38.28	338
38.3	361
38.32	344
38.34	342
38.36	361
38.38	347
38.4	333
38.42	342
38.44	348
38.46	359
38.48	322
38.5	352
38.52	347
38.54	329
38.56	379
38.58	376
38.6	378
38.62	329
38.64	323
38.66	357
38.68	353
38.7	353
38.72	328
38.74	348
38.76	341
38.78	328
38.8	304
38.82	341
38.84	348
38.86	342
38.88	336
38.9	329
38.92	332
38.94	319
38.96	331
38.98	348
39	331
39.02	343
39.04	329
39.06	329
39.08	323
39.1	337
39.12	317
39.14	318
39.16	340
39.18	324
39.2	330
39.22	344
39.24	341
39.26	358
39.28	388
39.3	359
39.32	340
39.34	332
39.36	357
39.38	342
39.4	307
39.42	329
39.44	349
39.46	340
39.48	337
39.5	345
39.52	346
39.54	333
39.56	318
39.58	343
39.6	311
39.62	317
39.64	314
39.66	335
39.68	305
39.7	321
39.72	335
39.74	304
39.76	337
39.78	328
39.8	312
39.82	325
39.84	337
39.86	322
39.88	338
39.9	305
39.92	339
39.94	300
39.96	320
39.98	333
40	334
40.02	353
40.04	348
40.06	328
40.08	344
40.1	348
40.12	316
40.14	318
40.16	336
40.18	337
40.2	391
40.22	359
40.24	381
40.26	346
40.28	350
40.3	338
40.32	367
40.34	335
40.36	341
40.38	361
40.4	354
40.42	350
40.44	324
40.46	361
40.48	390
40.5	356
40.52	346
40.54	340
40.56	337
40.58	378
40.6	368
40.62	359
40.64	318
40.66	315
40.68	352
40.7	335
40.72	353
40.74	342
40.76	339
40.78	343
40.8	359
40.82	331
40.84	357
40.86	344
40.88	376
40.9	339
40.92	341
40.94	342
40.96	346
40.98	339
41	347
41.02	353
41.04	319
41.06	342
41.08	326
41.1	286
41.12	312
41.14	349
41.16	336
41.18	313
41.2	328
41.22	322
41.24	310
41.26	332
41.28	345
41.3	329
41.32	295
41.34	318
41.36	301
41.38	306
41.4	317
41.42	315
41.44	316
41.46	325
41.48	316
41.5	310
41.52	307
41.54	327
41.56	329
41.58	319
41.6	305
41.62	355
41.64	304
41.66	290
41.68	294
41.7	306
41.72	290
41.74	327
41.76	306
41.78	292
41.8	327
41.82	314
41.84	312
41.86	296
41.88	275
41.9	307
41.92	319
41.94	336
41.96	319
41.98	341
42	328
42.02	319
42.04	301
42.06	317
42.08	306
42.1	292
42.12	323
42.14	297
42.16	314
42.18	335
42.2	294
42.22	321
42.24	316
42.26	332
42.28	315
42.3	289
42.32	326
42.34	313
42.36	309
42.38	333
42.4	342
42.42	334
42.44	313
42.46	334
42.48	308
42.5	293
42.52	292
42.54	302
42.56	318
42.58	329
42.6	352
42.62	329
42.64	344
42.66	313
42.68	313
42.7	302
42.72	318
42.74	304
42.76	294
42.78	326
42.8	293
42.82	308
42.84	316
42.86	331
42.88	318
42.9	312
42.92	362
42.94	331
42.96	316
42.98	335
43	349
43.02	359
43.04	394
43.06	389
43.08	362
43.1	383
43.12	391
43.14	402
43.16	454
43.18	382
43.2	412
43.22	464
43.24	447
43.26	470
43.28	492
43.3	548
43.32	493
43.34	461
43.36	481
43.38	433
43.4	429
43.42	434
43.44	410
43.46	416
43.48	378
43.5	377
43.52	353
43.54	340
43.56	351
43.58	336
43.6	314
43.62	333
43.64	362
43.66	321
43.68	309
43.7	321
43.72	286
43.74	330
43.76	298
43.78	341
43.8	297
43.82	300
43.84	308
43.86	293
43.88	292
43.9	311
43.92	295
43.94	298
43.96	303
43.98	288
44	296
44.02	305
44.04	314
44.06	296
44.08	310
44.1	332
44.12	306
44.14	302
44.16	307
44.18	293
44.2	291
44.22	283
44.24	332
44.26	319
44.28	314
44.3	300
44.32	285
44.34	307
44.36	302
44.38	312
44.4	311
44.42	307
44.44	330
44.46	302
44.48	318
44.5	295
44.52	299
44.54	323
44.56	300
44.58	297
44.6	314
44.62	299
44.64	307
44.66	291
44.68	298
44.7	307
44.72	288
44.74	331
44.76	317
44.78	323
44.8	312
44.82	303
44.84	318
44.86	305
44.88	333
44.9	304
44.92	307
44.94	289
44.96	302
44.98	274
[truncated: 2,251 more rows]
