# Supplementary material for: Research on desiliconization of brown corundum fly dust and bauxite based on roasting-alkali leaching method
Source: PLoS One. 2025 Feb 5;20(2):e0316172. doi: 10.1371/journal.pone.0316172 (PMC11798484; doi:10.1371/journal.pone.0316172)
Supplement: S1 File — a, b represent bauxite and BCFD, respectively. (ZIP) [file pone.0316172.s001.zip › a1.xlsx]

## Sheet: Sheet1
5	722
5.02	654
5.04	665
5.06	713
5.08	670
5.1	695
5.12	685
5.14	636
5.16	669
5.18	684
5.2	655
5.22	665
5.24	635
5.26	678
5.28	679
5.3	685
5.32	719
5.34	670
5.36	672
5.38	641
5.4	625
5.42	588
5.44	679
5.46	734
5.48	642
5.5	655
5.52	662
5.54	673
5.56	647
5.58	692
5.6	663
5.62	656
5.64	658
5.66	699
5.68	687
5.7	659
5.72	637
5.74	658
5.76	661
5.78	626
5.8	655
5.82	620
5.84	642
5.86	637
5.88	637
5.9	649
5.92	635
5.94	637
5.96	605
5.98	645
6	603
6.02	608
6.04	618
6.06	595
6.08	593
6.1	640
6.12	620
6.14	626
6.16	636
6.18	645
6.2	676
6.22	646
6.24	636
6.26	635
6.28	574
6.3	608
6.32	594
6.34	637
6.36	670
6.38	613
6.4	584
6.42	604
6.44	586
6.46	628
6.48	604
6.5	619
6.52	611
6.54	633
6.56	594
6.58	619
6.6	611
6.62	615
6.64	585
6.66	586
6.68	631
6.7	584
6.72	607
6.74	620
6.76	600
6.78	594
6.8	625
6.82	571
6.84	610
6.86	624
6.88	547
6.9	615
6.92	572
6.94	626
6.96	580
6.98	615
7	616
7.02	582
7.04	609
7.06	627
7.08	589
7.1	577
7.12	582
7.14	572
7.16	603
7.18	573
7.2	601
7.22	573
7.24	616
7.26	595
7.28	598
7.3	604
7.32	569
7.34	591
7.36	580
7.38	586
7.4	585
7.42	630
7.44	621
7.46	596
7.48	581
7.5	620
7.52	619
7.54	578
7.56	582
7.58	577
7.6	593
7.62	577
7.64	571
7.66	570
7.68	570
7.7	587
7.72	569
7.74	563
7.76	566
7.78	589
7.8	558
7.82	560
7.84	540
7.86	547
7.88	585
7.9	554
7.92	573
7.94	569
7.96	553
7.98	562
8	544
8.02	528
8.04	544
8.06	552
8.08	544
8.1	537
8.12	576
8.14	566
8.16	608
8.18	548
8.2	575
8.22	589
8.24	592
8.26	570
8.28	555
8.3	573
8.32	554
8.34	530
8.36	576
8.38	551
8.4	538
8.42	574
8.44	558
8.46	566
8.48	596
8.5	601
8.52	558
8.54	535
8.56	568
8.58	580
8.6	624
8.62	602
8.64	617
8.66	623
8.68	629
8.7	597
8.72	617
8.74	623
8.76	640
8.78	641
8.8	647
8.82	624
8.84	615
8.86	619
8.88	603
8.9	574
8.92	519
8.94	562
8.96	564
8.98	592
9	547
9.02	518
9.04	589
9.06	562
9.08	565
9.1	518
9.12	539
9.14	480
9.16	524
9.18	513
9.2	522
9.22	500
9.24	476
9.26	475
9.28	463
9.3	527
9.32	491
9.34	504
9.36	538
9.38	504
9.4	508
9.42	512
9.44	487
9.46	523
9.48	504
9.5	504
9.52	467
9.54	467
9.56	492
9.58	517
9.6	510
9.62	473
9.64	449
9.66	454
9.68	462
9.7	463
9.72	482
9.74	453
9.76	487
9.78	484
9.8	473
9.82	466
9.84	420
9.86	471
9.88	467
9.9	507
9.92	465
9.94	484
9.96	477
9.98	490
10	478
10.02	470
10.04	450
10.06	476
10.08	447
10.1	431
10.12	469
10.14	435
10.16	481
10.18	481
10.2	466
10.22	475
10.24	465
10.26	427
10.28	445
10.3	447
10.32	414
10.34	436
10.36	445
10.38	445
10.4	456
10.42	408
10.44	463
10.46	458
10.48	406
10.5	444
10.52	422
10.54	435
10.56	450
10.58	458
10.6	448
10.62	444
10.64	459
10.66	472
10.68	446
10.7	426
10.72	441
10.74	435
10.76	423
10.78	422
10.8	431
10.82	445
10.84	426
10.86	424
10.88	423
10.9	440
10.92	451
10.94	455
10.96	435
10.98	393
11	441
11.02	448
11.04	445
11.06	409
11.08	414
11.1	436
11.12	425
11.14	416
11.16	438
11.18	412
11.2	406
11.22	418
11.24	407
11.26	432
11.28	427
11.3	426
11.32	424
11.34	414
11.36	454
11.38	430
11.4	456
11.42	417
11.44	404
11.46	392
11.48	411
11.5	405
11.52	406
11.54	437
11.56	424
11.58	399
11.6	429
11.62	432
11.64	406
11.66	398
11.68	404
11.7	466
11.72	414
11.74	397
11.76	384
11.78	414
11.8	403
11.82	429
11.84	419
11.86	380
11.88	395
11.9	404
11.92	462
11.94	427
11.96	381
11.98	411
12	426
12.02	442
12.04	410
12.06	412
12.08	421
12.1	405
12.12	380
12.14	398
12.16	419
12.18	377
12.2	392
12.22	401
12.24	428
12.26	401
12.28	402
12.3	389
12.32	399
12.34	374
12.36	424
12.38	391
12.4	403
12.42	413
12.44	415
12.46	422
12.48	404
12.5	396
12.52	412
12.54	378
12.56	391
12.58	411
12.6	382
12.62	388
12.64	351
12.66	395
12.68	406
12.7	359
12.72	426
12.74	405
12.76	401
12.78	370
12.8	410
12.82	367
12.84	415
12.86	390
12.88	370
12.9	400
12.92	392
12.94	397
12.96	377
12.98	352
13	366
13.02	388
13.04	375
13.06	391
13.08	409
13.1	351
13.12	386
13.14	376
13.16	378
13.18	408
13.2	389
13.22	403
13.24	401
13.26	392
13.28	354
13.3	391
13.32	397
13.34	408
13.36	404
13.38	359
13.4	401
13.42	341
13.44	377
13.46	367
13.48	357
13.5	414
13.52	391
13.54	369
13.56	391
13.58	375
13.6	385
13.62	380
13.64	394
13.66	388
13.68	374
13.7	380
13.72	400
13.74	396
13.76	367
13.78	384
13.8	370
13.82	403
13.84	364
13.86	374
13.88	359
13.9	380
13.92	414
13.94	390
13.96	379
13.98	390
14	393
14.02	389
14.04	385
14.06	356
14.08	378
14.1	355
14.12	369
14.14	414
14.16	388
14.18	364
14.2	390
14.22	359
14.24	386
14.26	392
14.28	392
14.3	382
14.32	360
14.34	400
14.36	370
14.38	360
14.4	387
14.42	401
14.44	371
14.46	346
14.48	381
14.5	404
14.52	398
14.54	389
14.56	343
14.58	366
14.6	394
14.62	386
14.64	405
14.66	376
14.68	346
14.7	384
14.72	369
14.74	375
14.76	382
14.78	360
14.8	358
14.82	385
14.84	395
14.86	376
14.88	350
14.9	382
14.92	375
14.94	359
14.96	381
14.98	385
15	370
15.02	373
15.04	396
15.06	379
15.08	369
15.1	341
15.12	391
15.14	392
15.16	416
15.18	402
15.2	413
15.22	390
15.24	382
15.26	352
15.28	391
15.3	414
15.32	362
15.34	384
15.36	334
15.38	356
15.4	366
15.42	351
15.44	387
15.46	361
15.48	354
15.5	390
15.52	376
15.54	375
15.56	357
15.58	425
15.6	389
15.62	383
15.64	355
15.66	358
15.68	370
15.7	380
15.72	382
15.74	395
15.76	367
15.78	368
15.8	355
15.82	389
15.84	397
15.86	402
15.88	362
15.9	384
15.92	350
15.94	356
15.96	376
15.98	353
16	377
16.02	354
16.04	361
16.06	402
16.08	370
16.1	363
16.12	367
16.14	361
16.16	349
16.18	330
16.2	371
16.22	380
16.24	378
16.26	368
16.28	341
16.3	384
16.32	366
16.34	389
16.36	368
16.38	387
16.4	394
16.42	360
16.44	372
16.46	385
16.48	352
16.5	363
16.52	363
16.54	376
16.56	348
16.58	354
16.6	366
16.62	360
16.64	340
16.66	378
16.68	366
16.7	358
16.72	334
16.74	356
16.76	344
16.78	360
16.8	365
16.82	359
16.84	373
16.86	362
16.88	389
16.9	359
16.92	355
16.94	313
16.96	356
16.98	345
17	354
17.02	369
17.04	363
17.06	342
17.08	356
17.1	330
17.12	361
17.14	340
17.16	365
17.18	334
17.2	338
17.22	340
17.24	354
17.26	382
17.28	398
17.3	369
17.32	345
17.34	376
17.36	338
17.38	371
17.4	384
17.42	359
17.44	337
17.46	375
17.48	366
17.5	375
17.52	396
17.54	381
17.56	392
17.58	421
17.6	414
17.62	426
17.64	410
17.66	398
17.68	462
17.7	420
17.72	440
17.74	409
17.76	391
17.78	396
17.8	407
17.82	351
17.84	388
17.86	339
17.88	377
17.9	358
17.92	381
17.94	390
17.96	388
17.98	376
18	349
18.02	362
18.04	400
18.06	353
18.08	345
18.1	328
18.12	336
18.14	356
18.16	364
18.18	367
18.2	388
18.22	371
18.24	348
18.26	400
18.28	402
18.3	419
18.32	392
18.34	387
18.36	358
18.38	387
18.4	391
18.42	354
18.44	364
18.46	402
18.48	392
18.5	396
18.52	421
18.54	412
18.56	408
18.58	451
18.6	461
18.62	495
18.64	538
18.66	591
18.68	682
18.7	754
18.72	891
18.74	1032
18.76	1194
18.78	1441
18.8	1605
18.82	1515
18.84	1268
18.86	987
18.88	739
18.9	530
18.92	412
18.94	347
18.96	356
18.98	371
19	407
19.02	371
19.04	396
19.06	369
19.08	350
19.1	350
19.12	385
19.14	339
19.16	344
19.18	320
19.2	345
19.22	376
19.24	328
19.26	345
19.28	380
19.3	367
19.32	359
19.34	337
19.36	357
19.38	323
19.4	366
19.42	329
19.44	345
19.46	323
19.48	352
19.5	335
19.52	394
19.54	334
19.56	367
19.58	372
19.6	382
19.62	377
19.64	407
19.66	386
19.68	443
19.7	461
19.72	513
19.74	508
19.76	550
19.78	544
19.8	588
19.82	578
19.84	582
19.86	581
19.88	548
19.9	557
19.92	519
19.94	499
19.96	492
19.98	472
20	451
20.02	412
20.04	427
20.06	394
20.08	398
20.1	430
20.12	386
20.14	360
20.16	389
20.18	398
20.2	376
20.22	407
20.24	386
20.26	361
20.28	360
20.3	377
20.32	402
20.34	419
20.36	360
20.38	364
20.4	351
20.42	359
20.44	342
20.46	367
20.48	372
20.5	359
20.52	400
20.54	359
20.56	359
20.58	358
20.6	367
20.62	350
20.64	348
20.66	372
20.68	357
20.7	365
20.72	355
20.74	352
20.76	374
20.78	330
20.8	361
20.82	330
20.84	350
20.86	368
20.88	346
20.9	328
20.92	353
20.94	333
20.96	366
20.98	322
21	327
21.02	331
21.04	338
21.06	342
21.08	335
21.1	336
21.12	343
21.14	352
21.16	341
21.18	351
21.2	342
21.22	338
21.24	331
21.26	331
21.28	323
21.3	359
21.32	353
21.34	333
21.36	345
21.38	337
21.4	346
21.42	356
21.44	345
21.46	361
21.48	390
21.5	392
21.52	388
21.54	424
21.56	407
21.58	415
21.6	375
21.62	435
21.64	391
21.66	424
21.68	383
21.7	405
21.72	423
21.74	444
21.76	451
21.78	456
21.8	459
21.82	489
21.84	500
21.86	554
21.88	533
21.9	586
21.92	600
21.94	697
21.96	671
21.98	786
22	890
22.02	1013
22.04	1179
22.06	1337
22.08	1677
22.1	1978
22.12	2580
22.14	3260
22.16	4200
22.18	5508
22.2	7099
22.22	9436
22.24	11320
22.26	12091
22.28	10239
22.3	7719
22.32	5668
22.34	3719
22.36	1892
22.38	1064
22.4	865
22.42	717
22.44	677
22.46	640
22.48	585
22.5	562
22.52	523
22.54	526
22.56	443
22.58	424
22.6	420
22.62	429
22.64	432
22.66	382
22.68	421
22.7	399
22.72	350
22.74	366
22.76	362
22.78	411
22.8	418
22.82	410
22.84	415
22.86	374
22.88	388
22.9	389
22.92	409
22.94	435
22.96	380
22.98	371
23	398
23.02	337
23.04	357
23.06	351
23.08	373
23.1	350
23.12	349
23.14	371
23.16	394
23.18	329
23.2	364
23.22	346
23.24	333
23.26	350
23.28	334
23.3	314
23.32	334
23.34	311
23.36	357
23.38	336
23.4	351
23.42	326
23.44	324
23.46	336
23.48	357
23.5	335
23.52	323
23.54	327
23.56	354
23.58	349
23.6	357
23.62	349
23.64	326
23.66	365
23.68	392
23.7	379
23.72	385
23.74	373
23.76	363
23.78	348
23.8	353
23.82	345
23.84	375
23.86	378
23.88	359
23.9	334
23.92	352
23.94	349
23.96	357
23.98	332
24	336
24.02	359
24.04	357
24.06	355
24.08	334
24.1	326
24.12	320
24.14	316
24.16	332
24.18	333
24.2	331
24.22	317
24.24	349
24.26	352
24.28	346
24.3	314
24.32	324
24.34	303
24.36	345
24.38	295
24.4	339
24.42	310
24.44	332
24.46	311
24.48	341
24.5	305
24.52	311
24.54	290
24.56	313
24.58	293
24.6	296
24.62	349
24.64	321
24.66	309
24.68	288
24.7	318
24.72	316
24.74	346
24.76	328
24.78	311
24.8	327
24.82	333
24.84	334
24.86	314
24.88	310
24.9	337
24.92	375
24.94	320
24.96	352
24.98	323
25	340
25.02	349
25.04	341
25.06	355
25.08	357
25.1	382
25.12	400
25.14	445
25.16	511
25.18	564
25.2	646
25.22	798
25.24	940
25.26	1174
25.28	1236
25.3	1263
25.32	1079
25.34	883
25.36	765
25.38	627
25.4	516
25.42	446
25.44	413
25.46	389
25.48	399
25.5	371
25.52	386
25.54	369
25.56	370
25.58	369
25.6	368
25.62	312
25.64	348
25.66	321
25.68	317
25.7	317
25.72	332
25.74	281
25.76	286
25.78	296
25.8	297
25.82	298
25.84	286
25.86	298
25.88	274
25.9	313
25.92	285
25.94	287
25.96	282
25.98	288
26	293
26.02	303
26.04	289
26.06	310
26.08	303
26.1	279
26.12	275
26.14	294
26.16	292
26.18	262
26.2	285
26.22	296
26.24	280
26.26	295
26.28	318
26.3	317
26.32	326
26.34	313
26.36	324
26.38	330
26.4	341
26.42	355
26.44	381
26.46	391
26.48	375
26.5	383
26.52	407
26.54	434
26.56	392
26.58	411
26.6	452
26.62	440
26.64	458
26.66	447
26.68	463
26.7	480
26.72	435
26.74	409
26.76	421
26.78	395
26.8	370
26.82	387
26.84	363
26.86	325
26.88	335
26.9	334
26.92	334
26.94	332
26.96	306
26.98	328
27	320
27.02	310
27.04	283
27.06	312
27.08	272
27.1	294
27.12	294
27.14	306
27.16	289
27.18	299
27.2	289
27.22	309
27.24	341
27.26	320
27.28	327
27.3	333
27.32	372
27.34	370
27.36	390
27.38	369
27.4	417
27.42	440
27.44	451
27.46	446
27.48	419
27.5	431
27.52	452
27.54	391
27.56	466
27.58	493
27.6	592
27.62	698
27.64	812
27.66	987
27.68	1102
27.7	1124
27.72	991
27.74	809
27.76	748
27.78	649
27.8	497
27.82	447
27.84	385
27.86	364
27.88	325
27.9	330
27.92	324
27.94	318
27.96	300
27.98	294
28	279
28.02	307
28.04	294
28.06	273
28.08	278
28.1	251
28.12	269
28.14	245
28.16	285
28.18	254
28.2	272
28.22	246
28.24	256
28.26	290
28.28	282
28.3	289
28.32	267
28.34	270
28.36	258
28.38	262
28.4	253
28.42	291
28.44	281
28.46	249
28.48	266
28.5	236
28.52	241
28.54	257
28.56	266
28.58	256
28.6	263
28.62	218
28.64	255
28.66	261
28.68	259
28.7	258
28.72	239
28.74	235
28.76	278
28.78	271
28.8	254
28.82	239
28.84	234
28.86	241
28.88	241
28.9	274
28.92	229
28.94	277
28.96	250
28.98	259
29	245
29.02	246
29.04	254
29.06	258
29.08	265
29.1	264
29.12	253
29.14	266
29.16	271
29.18	253
29.2	259
29.22	264
29.24	264
29.26	252
29.28	247
29.3	256
29.32	266
29.34	250
29.36	264
29.38	246
29.4	239
29.42	268
29.44	251
29.46	259
29.48	256
29.5	247
29.52	264
29.54	266
29.56	274
29.58	252
29.6	246
29.62	252
29.64	250
29.66	259
29.68	276
29.7	247
29.72	280
29.74	306
29.76	310
29.78	293
29.8	293
29.82	283
29.84	302
29.86	287
29.88	306
29.9	282
29.92	285
29.94	327
29.96	272
29.98	285
30	256
30.02	284
30.04	271
30.06	253
30.08	259
30.1	254
30.12	240
30.14	239
30.16	241
30.18	261
30.2	260
30.22	248
30.24	236
30.26	243
30.28	247
30.3	221
30.32	254
30.34	249
30.36	243
30.38	227
30.4	236
30.42	249
30.44	227
30.46	216
30.48	227
30.5	237
30.52	236
30.54	245
30.56	220
30.58	254
30.6	226
30.62	235
30.64	229
30.66	206
30.68	251
30.7	242
30.72	248
30.74	252
30.76	206
30.78	217
30.8	221
30.82	233
30.84	212
30.86	240
30.88	231
30.9	221
30.92	237
30.94	242
30.96	232
30.98	247
31	224
31.02	234
31.04	224
31.06	263
31.08	262
31.1	238
31.12	253
31.14	256
31.16	254
31.18	266
31.2	256
31.22	269
31.24	257
31.26	258
31.28	257
31.3	250
31.32	255
31.34	244
31.36	245
31.38	226
31.4	227
31.42	215
31.44	227
31.46	225
31.48	225
31.5	211
31.52	232
31.54	195
31.56	217
31.58	202
31.6	238
31.62	212
31.64	205
31.66	208
31.68	213
31.7	231
31.72	226
31.74	205
31.76	232
31.78	236
31.8	197
31.82	250
31.84	231
31.86	226
31.88	216
31.9	240
31.92	249
31.94	229
31.96	238
31.98	240
32	247
32.02	264
32.04	242
32.06	231
32.08	237
32.1	232
32.12	214
32.14	219
32.16	220
32.18	210
32.2	235
32.22	233
32.24	200
32.26	212
32.28	205
32.3	217
32.32	192
32.34	201
32.36	206
32.38	199
32.4	208
32.42	211
32.44	206
32.46	221
32.48	186
32.5	200
32.52	198
32.54	200
32.56	181
32.58	182
32.6	197
32.62	202
32.64	180
32.66	188
32.68	188
32.7	200
32.72	229
32.74	176
32.76	206
32.78	211
32.8	172
32.82	198
32.84	209
32.86	186
32.88	196
32.9	220
32.92	183
32.94	195
32.96	223
32.98	210
33	177
33.02	175
33.04	195
33.06	183
33.08	206
33.1	196
33.12	193
33.14	209
33.16	193
33.18	177
33.2	208
33.22	197
33.24	189
33.26	192
33.28	193
33.3	204
33.32	201
33.34	227
33.36	206
33.38	189
33.4	206
33.42	198
33.44	195
33.46	186
33.48	183
33.5	187
33.52	178
33.54	197
33.56	175
33.58	194
33.6	191
33.62	170
33.64	191
33.66	176
33.68	181
33.7	217
33.72	193
33.74	197
33.76	192
33.78	184
33.8	184
33.82	194
33.84	190
33.86	197
33.88	194
33.9	177
33.92	172
33.94	190
33.96	198
33.98	204
34	181
34.02	220
34.04	203
34.06	187
34.08	188
34.1	201
34.12	222
34.14	213
34.16	206
34.18	184
34.2	191
34.22	199
34.24	208
34.26	196
34.28	204
34.3	202
34.32	209
34.34	197
34.36	208
34.38	214
34.4	220
34.42	190
34.44	240
34.46	254
34.48	235
34.5	252
34.52	248
34.54	279
34.56	310
34.58	350
34.6	340
34.62	372
34.64	354
34.66	360
34.68	368
34.7	411
34.72	397
34.74	378
34.76	394
34.78	394
34.8	431
34.82	452
34.84	493
34.86	523
34.88	595
34.9	771
34.92	923
34.94	1257
34.96	1554
34.98	2101
35	2682
35.02	3382
35.04	3634
35.06	3418
35.08	2679
35.1	2153
35.12	2044
35.14	1876
35.16	1382
35.18	953
35.2	569
35.22	463
35.24	366
35.26	354
35.28	329
35.3	294
35.32	308
35.34	279
35.36	266
35.38	237
35.4	259
35.42	257
35.44	249
35.46	248
35.48	219
35.5	226
35.52	215
35.54	208
35.56	215
35.58	214
35.6	203
35.62	194
35.64	212
35.66	235
35.68	213
35.7	187
35.72	183
35.74	200
35.76	208
35.78	199
35.8	238
35.82	214
35.84	206
35.86	205
35.88	211
35.9	193
35.92	234
35.94	222
35.96	250
35.98	233
36	242
36.02	221
36.04	245
36.06	270
36.08	255
36.1	228
36.12	237
36.14	208
36.16	221
36.18	214
36.2	214
36.22	210
36.24	208
36.26	199
36.28	192
36.3	183
36.32	202
36.34	190
36.36	216
36.38	216
36.4	217
36.42	213
36.44	237
36.46	235
36.48	245
36.5	240
36.52	233
36.54	231
36.56	247
36.58	275
36.6	236
36.62	246
36.64	228
36.66	215
36.68	260
36.7	227
36.72	232
36.74	256
36.76	260
36.78	263
36.8	287
36.82	332
36.84	371
36.86	356
36.88	325
36.9	332
36.92	300
36.94	302
36.96	274
36.98	244
37	251
37.02	233
37.04	229
37.06	212
37.08	205
37.1	196
37.12	193
37.14	192
37.16	212
37.18	198
37.2	217
37.22	200
37.24	206
37.26	208
37.28	186
37.3	197
37.32	206
37.34	204
37.36	235
37.38	222
37.4	250
37.42	257
37.44	276
37.46	308
37.48	323
37.5	337
37.52	417
37.54	462
37.56	504
37.58	555
37.6	576
37.62	505
37.64	467
37.66	459
37.68	500
37.7	514
37.72	457
37.74	503
37.76	487
37.78	487
37.8	436
37.82	387
37.84	397
37.86	360
37.88	363
37.9	345
37.92	325
37.94	334
37.96	303
37.98	320
38	322
38.02	392
38.04	457
38.06	597
38.08	700
38.1	948
38.12	1189
38.14	1287
38.16	1288
38.18	971
38.2	813
38.22	702
38.24	726
38.26	663
38.28	561
38.3	400
38.32	322
38.34	298
38.36	291
38.38	290
38.4	282
38.42	305
38.44	284
38.46	318
38.48	330
38.5	357
38.52	370
38.54	343
38.56	408
38.58	401
38.6	444
38.62	496
38.64	564
38.66	673
38.68	864
38.7	1133
38.72	1582
38.74	2110
38.76	2895
38.78	3838
38.8	4778
38.82	5531
38.84	5158
38.86	4312
38.88	3426
38.9	3043
38.92	2891
38.94	2592
38.96	1859
38.98	1088
39	685
39.02	492
39.04	422
39.06	346
39.08	333
39.1	306
39.12	291
39.14	276
39.16	262
39.18	278
39.2	257
39.22	230
39.24	247
39.26	213
39.28	195
39.3	178
39.32	203
39.34	192
39.36	213
39.38	217
39.4	205
39.42	190
39.44	180
39.46	186
39.48	192
39.5	177
39.52	202
39.54	187
39.56	180
39.58	203
39.6	175
39.62	198
39.64	164
39.66	197
39.68	185
39.7	185
39.72	178
39.74	166
39.76	175
39.78	168
39.8	177
39.82	178
39.84	165
39.86	150
39.88	163
39.9	193
39.92	187
39.94	161
39.96	158
39.98	171
40	196
40.02	189
40.04	179
40.06	190
40.08	191
40.1	191
40.12	208
40.14	195
40.16	218
40.18	207
40.2	223
40.22	187
40.24	173
40.26	179
40.28	179
40.3	174
40.32	197
40.34	173
40.36	200
40.38	196
40.4	158
40.42	177
40.44	180
40.46	175
40.48	189
40.5	168
40.52	176
40.54	155
40.56	176
40.58	171
40.6	191
40.62	184
40.64	156
40.66	165
40.68	186
40.7	172
40.72	188
40.74	177
40.76	169
40.78	184
40.8	181
40.82	182
40.84	212
40.86	196
40.88	235
40.9	235
40.92	232
40.94	235
40.96	246
40.98	236
41	206
41.02	218
41.04	208
41.06	246
41.08	216
41.1	231
41.12	204
41.14	203
41.16	218
41.18	222
41.2	217
41.22	219
41.24	221
41.26	208
41.28	219
41.3	236
41.32	204
41.34	204
41.36	215
41.38	182
41.4	188
41.42	206
41.44	199
41.46	188
41.48	177
41.5	194
41.52	184
41.54	187
41.56	171
41.58	187
41.6	197
41.62	198
41.64	198
41.66	190
41.68	203
41.7	177
41.72	183
41.74	223
41.76	230
41.78	187
41.8	200
41.82	203
41.84	231
41.86	230
41.88	233
41.9	235
41.92	285
41.94	308
41.96	289
41.98	295
42	310
42.02	314
42.04	307
42.06	314
42.08	379
42.1	398
42.12	396
42.14	470
42.16	489
42.18	564
42.2	750
42.22	935
42.24	1198
42.26	1653
42.28	2145
42.3	2937
42.32	3830
42.34	4541
42.36	4566
42.38	3954
42.4	3010
42.42	2657
42.44	2544
42.46	2459
42.48	2081
42.5	1592
42.52	975
42.54	694
42.56	487
42.58	433
42.6	384
42.62	313
42.64	312
42.66	282
42.68	282
42.7	279
42.72	276
42.74	248
42.76	245
42.78	231
42.8	211
42.82	205
42.84	218
42.86	205
42.88	224
42.9	211
42.92	257
42.94	221
42.96	190
42.98	228
43	216
43.02	227
43.04	249
43.06	244
43.08	271
43.1	271
43.12	263
43.14	319
43.16	315
43.18	292
43.2	308
43.22	333
43.24	333
43.26	385
43.28	407
43.3	456
43.32	526
43.34	645
43.36	786
43.38	1094
43.4	1533
43.42	2219
43.44	3058
43.46	4033
43.48	5160
43.5	5772
43.52	5506
43.54	4345
43.56	3263
43.58	2950
43.6	3044
43.62	2983
43.64	2531
43.66	1608
43.68	1039
43.7	642
43.72	475
43.74	459
43.76	351
43.78	352
43.8	292
43.82	277
43.84	270
43.86	264
43.88	263
43.9	225
43.92	229
43.94	241
43.96	238
43.98	228
44	236
44.02	235
44.04	235
44.06	231
44.08	211
44.1	213
44.12	205
44.14	200
44.16	192
44.18	196
44.2	217
44.22	203
44.24	200
44.26	175
44.28	192
44.3	197
44.32	193
44.34	185
44.36	203
44.38	187
44.4	181
44.42	189
44.44	169
44.46	163
44.48	168
44.5	157
44.52	163
44.54	174
44.56	155
44.58	163
44.6	177
44.62	181
44.64	176
44.66	181
44.68	171
44.7	172
44.72	168
44.74	169
44.76	191
44.78	176
44.8	154
44.82	153
44.84	170
44.86	174
44.88	173
44.9	177
44.92	160
44.94	155
44.96	166
44.98	166
[truncated: 2,251 more rows]
