# Supplementary material for: Research on desiliconization of brown corundum fly dust and bauxite based on roasting-alkali leaching method
Source: PLoS One. 2025 Feb 5;20(2):e0316172. doi: 10.1371/journal.pone.0316172 (PMC11798484; doi:10.1371/journal.pone.0316172)
Supplement: S2 File — a, b, c, d, e, and f correspond to the samples with ratios of 1:0, 1:2, 1:4, 1:6, 1:8, and 0:1, respectively. (ZIP) [file pone.0316172.s002.zip]

Archive with 6 entries (6 files):
- e.xlsx
- f.xlsx
- a.xlsx
- b.xlsx
- c.xlsx
- d.xlsx
