# Supplementary material for: Research on desiliconization of brown corundum fly dust and bauxite based on roasting-alkali leaching method
Source: PLoS One. 2025 Feb 5;20(2):e0316172. doi: 10.1371/journal.pone.0316172 (PMC11798484; doi:10.1371/journal.pone.0316172)
Supplement: S2 File — a, b, c, d, e, and f correspond to the samples with ratios of 1:0, 1:2, 1:4, 1:6, 1:8, and 0:1, respectively. (ZIP) [file pone.0316172.s002.zip › e.xlsx]

## Sheet: Sheet1
5	627
5.02	678
5.04	682
5.06	672
5.08	642
5.1	634
5.12	635
5.14	619
5.16	624
5.18	624
5.2	692
5.22	611
5.24	625
5.26	631
5.28	614
5.3	626
5.32	640
5.34	624
5.36	614
5.38	608
5.4	648
5.42	663
5.44	588
5.46	621
5.48	595
5.5	605
5.52	605
5.54	636
5.56	600
5.58	636
5.6	610
5.62	585
5.64	570
5.66	632
5.68	605
5.7	593
5.72	608
5.74	627
5.76	625
5.78	625
5.8	596
5.82	609
5.84	617
5.86	621
5.88	559
5.9	575
5.92	585
5.94	601
5.96	592
5.98	585
6	586
6.02	589
6.04	610
6.06	638
6.08	651
6.1	607
6.12	596
6.14	588
6.16	599
6.18	564
6.2	562
6.22	567
6.24	655
6.26	619
6.28	631
6.3	582
6.32	591
6.34	616
6.36	585
6.38	550
6.4	557
6.42	576
6.44	566
6.46	598
6.48	578
6.5	612
6.52	557
6.54	587
6.56	553
6.58	558
6.6	568
6.62	590
6.64	568
6.66	551
6.68	562
6.7	620
6.72	555
6.74	564
6.76	598
6.78	544
6.8	573
6.82	649
6.84	525
6.86	553
6.88	524
6.9	520
6.92	546
6.94	552
6.96	588
6.98	536
7	524
7.02	528
7.04	592
7.06	534
7.08	543
7.1	528
7.12	518
7.14	555
7.16	543
7.18	547
7.2	493
7.22	545
7.24	541
7.26	522
7.28	568
7.3	491
7.32	526
7.34	544
7.36	509
7.38	547
7.4	511
7.42	492
7.44	509
7.46	525
7.48	563
7.5	533
7.52	538
7.54	521
7.56	517
7.58	552
7.6	465
7.62	512
7.64	546
7.66	526
7.68	508
7.7	493
7.72	559
7.74	537
7.76	501
7.78	504
7.8	493
7.82	497
7.84	513
7.86	478
7.88	510
7.9	480
7.92	488
7.94	488
7.96	462
7.98	497
8	514
8.02	471
8.04	514
8.06	542
8.08	472
8.1	476
8.12	466
8.14	490
8.16	481
8.18	480
8.2	491
8.22	511
8.24	521
8.26	512
8.28	471
8.3	541
8.32	462
8.34	525
8.36	479
8.38	474
8.4	497
8.42	490
8.44	432
8.46	499
8.48	490
8.5	453
8.52	473
8.54	514
8.56	504
8.58	469
8.6	438
8.62	494
8.64	475
8.66	497
8.68	483
8.7	480
8.72	515
8.74	496
8.76	463
8.78	428
8.8	492
8.82	502
8.84	462
8.86	499
8.88	491
8.9	475
8.92	490
8.94	478
8.96	460
8.98	475
9	457
9.02	466
9.04	457
9.06	451
9.08	470
9.1	434
9.12	499
9.14	464
9.16	441
9.18	438
9.2	461
9.22	477
9.24	443
9.26	456
9.28	451
9.3	445
9.32	476
9.34	466
9.36	456
9.38	474
9.4	442
9.42	475
9.44	483
9.46	451
9.48	443
9.5	486
9.52	450
9.54	438
9.56	442
9.58	439
9.6	434
9.62	393
9.64	424
9.66	415
9.68	403
9.7	440
9.72	435
9.74	461
9.76	453
9.78	471
9.8	438
9.82	448
9.84	442
9.86	402
9.88	430
9.9	433
9.92	469
9.94	409
9.96	412
9.98	407
10	416
10.02	414
10.04	433
10.06	411
10.08	431
10.1	443
10.12	450
10.14	459
10.16	418
10.18	408
10.2	423
10.22	412
10.24	432
10.26	465
10.28	429
10.3	406
10.32	401
10.34	389
10.36	413
10.38	419
10.4	405
10.42	410
10.44	394
10.46	411
10.48	354
10.5	378
10.52	405
10.54	388
10.56	401
10.58	381
10.6	377
10.62	423
10.64	394
10.66	398
10.68	418
10.7	418
10.72	413
10.74	400
10.76	434
10.78	376
10.8	384
10.82	393
10.84	389
10.86	409
10.88	383
10.9	388
10.92	427
10.94	405
10.96	409
10.98	390
11	415
11.02	387
11.04	432
11.06	396
11.08	390
11.1	405
11.12	360
11.14	383
11.16	412
11.18	370
11.2	409
11.22	391
11.24	382
11.26	379
11.28	413
11.3	420
11.32	421
11.34	365
11.36	383
11.38	382
11.4	413
11.42	393
11.44	412
11.46	416
11.48	381
11.5	382
11.52	352
11.54	385
11.56	390
11.58	409
11.6	386
11.62	369
11.64	376
11.66	380
11.68	374
11.7	378
11.72	417
11.74	382
11.76	344
11.78	392
11.8	407
11.82	377
11.84	435
11.86	388
11.88	355
11.9	398
11.92	405
11.94	350
11.96	373
11.98	376
12	398
12.02	369
12.04	403
12.06	365
12.08	370
12.1	366
12.12	376
12.14	361
12.16	362
12.18	392
12.2	370
12.22	376
12.24	352
12.26	420
12.28	395
12.3	372
12.32	357
12.34	365
12.36	392
12.38	378
12.4	368
12.42	394
12.44	379
12.46	364
12.48	386
12.5	400
12.52	392
12.54	386
12.56	404
12.58	352
12.6	360
12.62	352
12.64	377
12.66	378
12.68	373
12.7	366
12.72	390
12.74	340
12.76	365
12.78	347
12.8	352
12.82	366
12.84	386
12.86	368
12.88	414
12.9	395
12.92	360
12.94	361
12.96	346
12.98	349
13	377
13.02	338
13.04	342
13.06	376
13.08	351
13.1	383
13.12	379
13.14	328
13.16	342
13.18	371
13.2	334
13.22	356
13.24	380
13.26	364
13.28	349
13.3	377
13.32	393
13.34	394
13.36	357
13.38	356
13.4	362
13.42	368
13.44	316
13.46	375
13.48	348
13.5	382
13.52	370
13.54	360
13.56	365
13.58	392
13.6	368
13.62	343
13.64	338
13.66	347
13.68	362
13.7	368
13.72	354
13.74	397
13.76	368
13.78	378
13.8	384
13.82	359
13.84	355
13.86	349
13.88	371
13.9	372
13.92	353
13.94	366
13.96	353
13.98	355
14	412
14.02	343
14.04	358
14.06	334
14.08	325
14.1	369
14.12	362
14.14	362
14.16	346
14.18	374
14.2	384
14.22	383
14.24	383
14.26	378
14.28	353
14.3	320
14.32	353
14.34	359
14.36	331
14.38	363
14.4	365
14.42	375
14.44	344
14.46	329
14.48	353
14.5	357
14.52	310
14.54	319
14.56	362
14.58	374
14.6	398
14.62	340
14.64	357
14.66	357
14.68	352
14.7	383
14.72	340
14.74	352
14.76	388
14.78	350
14.8	354
14.82	358
14.84	362
14.86	352
14.88	376
14.9	367
14.92	352
14.94	370
14.96	343
14.98	406
15	347
15.02	371
15.04	345
15.06	373
15.08	328
15.1	332
15.12	365
15.14	356
15.16	341
15.18	366
15.2	318
15.22	362
15.24	357
15.26	366
15.28	380
15.3	342
15.32	339
15.34	322
15.36	370
15.38	384
15.4	346
15.42	387
15.44	348
15.46	326
15.48	337
15.5	352
15.52	349
15.54	358
15.56	336
15.58	364
15.6	360
15.62	352
15.64	365
15.66	368
15.68	357
15.7	350
15.72	370
15.74	347
15.76	353
15.78	344
15.8	349
15.82	396
15.84	376
15.86	345
15.88	352
15.9	358
15.92	371
15.94	385
15.96	348
15.98	342
16	380
16.02	365
16.04	358
16.06	350
16.08	352
16.1	376
16.12	340
16.14	355
16.16	368
16.18	351
16.2	363
16.22	360
16.24	373
16.26	382
16.28	349
16.3	362
16.32	333
16.34	355
16.36	409
16.38	372
16.4	379
16.42	392
16.44	377
16.46	380
16.48	354
16.5	400
16.52	368
16.54	352
16.56	346
16.58	380
16.6	340
16.62	391
16.64	348
16.66	361
16.68	364
16.7	367
16.72	373
16.74	371
16.76	367
16.78	365
16.8	356
16.82	388
16.84	365
16.86	353
16.88	363
16.9	336
16.92	348
16.94	363
16.96	363
16.98	384
17	367
17.02	358
17.04	372
17.06	372
17.08	358
17.1	369
17.12	368
17.14	375
17.16	378
17.18	359
17.2	334
17.22	373
17.24	364
17.26	366
17.28	354
17.3	345
17.32	341
17.34	357
17.36	345
17.38	375
17.4	355
17.42	353
17.44	390
17.46	376
17.48	389
17.5	392
17.52	384
17.54	365
17.56	365
17.58	374
17.6	387
17.62	373
17.64	398
17.66	363
17.68	357
17.7	371
17.72	355
17.74	343
17.76	385
17.78	369
17.8	377
17.82	362
17.84	375
17.86	356
17.88	354
17.9	385
17.92	343
17.94	381
17.96	356
17.98	363
18	382
18.02	376
18.04	355
18.06	388
18.08	367
18.1	375
18.12	356
18.14	371
18.16	388
18.18	379
18.2	374
18.22	412
18.24	384
18.26	382
18.28	388
18.3	363
18.32	411
18.34	392
18.36	377
18.38	381
18.4	411
18.42	388
18.44	408
18.46	385
18.48	369
18.5	371
18.52	371
18.54	369
18.56	390
18.58	375
18.6	365
18.62	383
18.64	355
18.66	362
18.68	373
18.7	394
18.72	389
18.74	423
18.76	401
18.78	369
18.8	359
18.82	368
18.84	373
18.86	390
18.88	401
18.9	377
18.92	368
18.94	345
18.96	365
18.98	375
19	366
19.02	358
19.04	374
19.06	386
19.08	391
19.1	375
19.12	391
19.14	394
19.16	407
19.18	368
19.2	371
19.22	373
19.24	402
19.26	395
19.28	369
19.3	374
19.32	369
19.34	371
19.36	378
19.38	360
19.4	377
19.42	404
19.44	404
19.46	433
19.48	409
19.5	456
19.52	398
19.54	441
19.56	459
19.58	454
19.6	422
19.62	459
19.64	480
19.66	488
19.68	478
19.7	460
19.72	483
19.74	536
19.76	477
19.78	490
19.8	466
19.82	440
19.84	399
19.86	412
19.88	419
19.9	419
19.92	408
19.94	404
19.96	402
19.98	419
20	423
20.02	429
20.04	417
20.06	406
20.08	417
20.1	400
20.12	386
20.14	408
20.16	396
20.18	390
20.2	386
20.22	396
20.24	352
20.26	380
20.28	433
20.3	409
20.32	413
20.34	388
20.36	456
20.38	421
20.4	409
20.42	434
20.44	416
20.46	417
20.48	456
20.5	418
20.52	397
20.54	396
20.56	400
20.58	391
20.6	451
20.62	401
20.64	386
20.66	427
20.68	398
20.7	376
20.72	407
20.74	432
20.76	431
20.78	382
20.8	427
20.82	440
20.84	429
20.86	402
20.88	399
20.9	427
20.92	447
20.94	398
20.96	428
20.98	397
21	404
21.02	415
21.04	437
21.06	394
21.08	412
21.1	396
21.12	404
21.14	367
21.16	409
21.18	412
21.2	436
21.22	407
21.24	480
21.26	402
21.28	436
21.3	409
21.32	388
21.34	430
21.36	405
21.38	411
21.4	415
21.42	410
21.44	421
21.46	363
21.48	386
21.5	435
21.52	415
21.54	403
21.56	432
21.58	416
21.6	412
21.62	410
21.64	418
21.66	458
21.68	408
21.7	449
21.72	446
21.74	406
21.76	424
21.78	450
21.8	444
21.82	454
21.84	419
21.86	452
21.88	404
21.9	403
21.92	402
21.94	393
21.96	409
21.98	413
22	389
22.02	424
22.04	459
22.06	460
22.08	438
22.1	447
22.12	429
22.14	457
22.16	455
22.18	435
22.2	455
22.22	435
22.24	463
22.26	427
22.28	433
22.3	485
22.32	473
22.34	477
22.36	411
22.38	452
22.4	438
22.42	412
22.44	408
22.46	445
22.48	436
22.5	423
22.52	446
22.54	429
22.56	431
22.58	407
22.6	440
22.62	451
22.64	421
22.66	431
22.68	470
22.7	468
22.72	426
22.74	461
22.76	443
22.78	443
22.8	466
22.82	427
22.84	432
22.86	395
22.88	399
22.9	451
22.92	420
22.94	453
22.96	435
22.98	404
23	475
23.02	435
23.04	453
23.06	465
23.08	447
23.1	435
23.12	453
23.14	429
23.16	437
23.18	431
23.2	436
23.22	435
23.24	414
23.26	413
23.28	453
23.3	479
23.32	416
23.34	481
23.36	431
23.38	439
23.4	427
23.42	449
23.44	416
23.46	482
23.48	441
23.5	453
23.52	423
23.54	460
23.56	473
23.58	461
23.6	440
23.62	447
23.64	444
23.66	431
23.68	418
23.7	432
23.72	445
23.74	453
23.76	428
23.78	436
23.8	449
23.82	431
23.84	445
23.86	452
23.88	445
23.9	409
23.92	449
23.94	425
23.96	432
23.98	446
24	432
24.02	437
24.04	460
24.06	453
24.08	428
24.1	432
24.12	455
24.14	444
24.16	443
24.18	441
24.2	458
24.22	419
24.24	432
24.26	452
24.28	444
24.3	430
24.32	406
24.34	432
24.36	421
24.38	452
24.4	412
24.42	441
24.44	451
24.46	448
24.48	438
24.5	464
24.52	441
24.54	403
24.56	423
24.58	462
24.6	463
24.62	452
24.64	425
24.66	409
24.68	447
24.7	452
24.72	418
24.74	440
24.76	446
24.78	462
24.8	443
24.82	471
24.84	453
24.86	452
24.88	468
24.9	479
24.92	488
24.94	456
24.96	495
24.98	457
25	503
25.02	511
25.04	551
25.06	524
25.08	521
25.1	556
25.12	603
25.14	578
25.16	606
25.18	673
25.2	658
25.22	680
25.24	793
25.26	864
25.28	960
25.3	1028
25.32	1043
25.34	1032
25.36	996
25.38	975
25.4	1015
25.42	1016
25.44	1183
25.46	1199
25.48	1440
25.5	1560
25.52	1820
25.54	2003
25.56	2061
25.58	2091
25.6	1933
25.62	1700
25.64	1480
25.66	1240
25.68	1146
25.7	938
25.72	800
25.74	689
25.76	634
25.78	627
25.8	614
25.82	618
25.84	554
25.86	558
25.88	540
25.9	571
25.92	517
25.94	494
25.96	523
25.98	492
26	518
26.02	472
26.04	451
26.06	479
26.08	463
26.1	497
26.12	469
26.14	472
26.16	470
26.18	513
26.2	504
26.22	467
26.24	478
26.26	499
26.28	461
26.3	507
26.32	499
26.34	480
26.36	508
26.38	505
26.4	478
26.42	476
26.44	457
26.46	489
26.48	470
26.5	492
26.52	500
26.54	494
26.56	428
26.58	457
26.6	497
26.62	463
26.64	452
26.66	433
26.68	457
26.7	450
26.72	425
26.74	423
26.76	406
26.78	435
26.8	451
26.82	430
26.84	453
26.86	436
26.88	422
26.9	406
26.92	437
26.94	425
26.96	439
26.98	430
27	451
27.02	421
27.04	452
27.06	425
27.08	424
27.1	443
27.12	430
27.14	418
27.16	418
27.18	443
27.2	446
27.22	458
27.24	435
27.26	458
27.28	465
27.3	431
27.32	478
27.34	472
27.36	525
27.38	546
27.4	575
27.42	665
27.44	642
27.46	633
27.48	579
27.5	519
27.52	480
27.54	458
27.56	433
27.58	460
27.6	440
27.62	427
27.64	408
27.66	387
27.68	409
27.7	388
27.72	409
27.74	402
27.76	431
27.78	404
27.8	415
27.82	405
27.84	368
27.86	387
27.88	405
27.9	393
27.92	403
27.94	411
27.96	395
27.98	420
28	410
28.02	385
28.04	428
28.06	374
28.08	387
28.1	373
28.12	408
28.14	414
28.16	344
28.18	347
28.2	372
28.22	385
28.24	374
28.26	361
28.28	394
28.3	419
28.32	377
28.34	387
28.36	385
28.38	360
28.4	361
28.42	358
28.44	400
28.46	395
28.48	389
28.5	370
28.52	369
28.54	354
28.56	380
28.58	383
28.6	348
28.62	364
28.64	382
28.66	406
28.68	346
28.7	337
28.72	402
28.74	387
28.76	388
28.78	373
28.8	354
28.82	350
28.84	368
28.86	364
28.88	365
28.9	395
28.92	340
28.94	404
28.96	379
28.98	383
29	357
29.02	367
29.04	372
29.06	402
29.08	412
29.1	389
29.12	380
29.14	401
29.16	390
29.18	411
29.2	373
29.22	366
29.24	407
29.26	350
29.28	383
29.3	351
29.32	393
29.34	378
29.36	375
29.38	368
29.4	401
29.42	363
29.44	412
29.46	403
29.48	386
29.5	409
29.52	376
29.54	396
29.56	373
29.58	350
29.6	372
29.62	383
29.64	393
29.66	362
29.68	361
29.7	387
29.72	345
29.74	370
29.76	350
29.78	396
29.8	386
29.82	365
29.84	376
29.86	349
29.88	349
29.9	374
29.92	351
29.94	370
29.96	373
29.98	391
30	353
30.02	342
30.04	357
30.06	370
30.08	335
30.1	354
30.12	352
30.14	383
30.16	348
30.18	385
30.2	347
30.22	342
30.24	342
30.26	372
30.28	376
30.3	340
30.32	324
30.34	363
30.36	357
30.38	357
30.4	370
30.42	333
30.44	386
30.46	364
30.48	354
30.5	343
30.52	350
30.54	333
30.56	386
30.58	354
30.6	336
30.62	324
30.64	345
30.66	332
30.68	341
30.7	333
30.72	361
30.74	353
30.76	348
30.78	382
30.8	356
30.82	328
30.84	356
30.86	367
30.88	367
30.9	303
30.92	345
30.94	406
30.96	367
30.98	396
31	382
31.02	346
31.04	346
31.06	366
31.08	355
31.1	372
31.12	355
31.14	326
31.16	358
31.18	353
31.2	347
31.22	362
31.24	362
31.26	364
31.28	363
31.3	327
31.32	342
31.34	312
31.36	326
31.38	315
31.4	336
31.42	325
31.44	331
31.46	329
31.48	326
31.5	329
31.52	322
31.54	348
31.56	315
31.58	321
31.6	334
31.62	320
31.64	336
31.66	324
31.68	302
31.7	312
31.72	333
31.74	328
31.76	350
31.78	330
31.8	323
31.82	334
31.84	306
31.86	310
31.88	328
31.9	356
31.92	355
31.94	351
31.96	333
31.98	324
32	351
32.02	357
32.04	347
32.06	302
32.08	344
32.1	330
32.12	332
32.14	325
32.16	326
32.18	359
32.2	310
32.22	316
32.24	304
32.26	321
32.28	282
32.3	334
32.32	322
32.34	296
32.36	299
32.38	299
32.4	323
32.42	268
32.44	337
32.46	308
32.48	289
32.5	321
32.52	295
32.54	312
32.56	292
32.58	311
32.6	300
32.62	315
32.64	311
32.66	299
32.68	297
32.7	314
32.72	278
32.74	286
32.76	314
32.78	296
32.8	290
32.82	321
32.84	300
32.86	300
32.88	307
32.9	306
32.92	314
32.94	324
32.96	322
32.98	301
33	306
33.02	345
33.04	292
33.06	293
33.08	297
33.1	298
33.12	301
33.14	283
33.16	301
33.18	318
33.2	272
33.22	320
33.24	312
33.26	288
33.28	311
33.3	308
33.32	300
33.34	297
33.36	287
33.38	296
33.4	294
33.42	273
33.44	295
33.46	277
33.48	286
33.5	294
33.52	264
33.54	324
33.56	311
33.58	315
33.6	321
33.62	273
33.64	276
33.66	285
33.68	320
33.7	312
33.72	312
33.74	267
33.76	275
33.78	291
33.8	317
33.82	326
33.84	306
33.86	313
33.88	303
33.9	264
33.92	307
33.94	306
33.96	305
33.98	286
34	303
34.02	301
34.04	307
34.06	309
34.08	319
34.1	306
34.12	326
34.14	308
34.16	314
34.18	307
34.2	306
34.22	309
34.24	350
34.26	313
34.28	309
34.3	332
34.32	317
34.34	325
34.36	359
34.38	343
34.4	314
34.42	343
34.44	377
34.46	328
34.48	367
34.5	362
34.52	374
34.54	387
34.56	372
34.58	418
34.6	418
34.62	405
34.64	430
34.66	414
34.68	382
34.7	411
34.72	442
34.74	472
34.76	486
34.78	491
34.8	518
34.82	525
34.84	534
34.86	571
34.88	628
34.9	694
34.92	776
34.94	861
34.96	985
34.98	1071
35	1161
35.02	1289
35.04	1518
35.06	1778
35.08	2116
35.1	2316
35.12	2536
35.14	2645
35.16	2513
35.18	2278
35.2	2038
35.22	1722
35.24	1565
35.26	1350
35.28	1109
35.3	955
35.32	826
35.34	669
35.36	593
35.38	572
35.4	534
35.42	500
35.44	480
35.46	428
35.48	418
35.5	415
35.52	391
35.54	354
35.56	381
35.58	333
35.6	368
35.62	357
35.64	358
35.66	335
35.68	334
35.7	328
35.72	318
35.74	308
35.76	331
35.78	308
35.8	314
35.82	326
35.84	284
35.86	281
35.88	327
35.9	293
35.92	284
35.94	308
35.96	321
35.98	355
36	380
36.02	337
36.04	353
36.06	368
36.08	335
36.1	328
36.12	310
36.14	365
36.16	325
36.18	303
36.2	294
36.22	276
36.24	263
36.26	247
36.28	283
36.3	280
36.32	247
36.34	275
36.36	280
36.38	283
36.4	249
36.42	281
36.44	264
36.46	297
36.48	251
36.5	274
36.52	271
36.54	281
36.56	269
36.58	271
36.6	257
36.62	254
36.64	258
36.66	276
36.68	267
36.7	268
36.72	266
36.74	250
36.76	238
36.78	258
36.8	264
36.82	288
36.84	301
36.86	271
36.88	267
36.9	251
36.92	290
36.94	270
36.96	273
36.98	266
37	284
37.02	284
37.04	266
37.06	256
37.08	276
37.1	256
37.12	266
37.14	279
37.16	270
37.18	290
37.2	268
37.22	279
37.24	297
37.26	260
37.28	314
37.3	314
37.32	297
37.34	278
37.36	297
37.38	329
37.4	341
37.42	307
37.44	356
37.46	329
37.48	345
37.5	379
37.52	417
37.54	424
37.56	501
37.58	514
37.6	588
37.62	650
37.64	756
37.66	843
37.68	930
37.7	1114
37.72	1251
37.74	1466
37.76	1478
37.78	1472
37.8	1409
37.82	1258
37.84	1114
37.86	992
37.88	900
37.9	789
37.92	606
37.94	507
37.96	461
37.98	424
38	407
38.02	354
38.04	313
38.06	318
38.08	298
38.1	301
38.12	309
38.14	303
38.16	275
38.18	262
38.2	297
38.22	275
38.24	239
38.26	273
38.28	276
38.3	239
38.32	241
38.34	249
38.36	244
38.38	240
38.4	246
38.42	222
38.44	265
38.46	247
38.48	242
38.5	274
38.52	245
38.54	248
38.56	248
38.58	265
38.6	255
38.62	266
38.64	277
38.66	245
38.68	241
38.7	237
38.72	216
38.74	215
38.76	246
38.78	228
38.8	249
38.82	240
38.84	245
38.86	225
38.88	250
38.9	243
38.92	235
38.94	199
38.96	257
38.98	248
39	232
39.02	224
39.04	233
39.06	257
39.08	253
39.1	247
39.12	233
39.14	246
39.16	230
39.18	227
39.2	253
39.22	249
39.24	241
39.26	224
39.28	218
39.3	205
39.32	227
39.34	231
39.36	239
39.38	244
39.4	254
39.42	224
39.44	235
39.46	271
39.48	239
39.5	215
39.52	199
39.54	233
39.56	254
39.58	234
39.6	242
39.62	234
39.64	222
39.66	215
39.68	232
39.7	239
39.72	231
39.74	228
39.76	243
39.78	249
39.8	250
39.82	248
39.84	231
39.86	247
39.88	218
39.9	236
39.92	219
39.94	209
39.96	229
39.98	268
40	229
40.02	229
40.04	233
40.06	230
40.08	218
40.1	248
40.12	227
40.14	219
40.16	226
40.18	218
40.2	224
40.22	234
40.24	222
40.26	213
40.28	219
40.3	212
40.32	228
40.34	199
40.36	215
40.38	196
40.4	225
40.42	241
40.44	238
40.46	239
40.48	216
40.5	229
40.52	227
40.54	222
40.56	222
40.58	224
40.6	253
40.62	210
40.64	234
40.66	191
40.68	221
40.7	247
40.72	211
40.74	192
40.76	204
40.78	221
40.8	240
40.82	213
40.84	204
40.86	230
40.88	226
40.9	229
40.92	226
40.94	240
40.96	239
40.98	232
41	224
41.02	238
41.04	236
41.06	253
41.08	235
41.1	209
41.12	245
41.14	237
41.16	248
41.18	254
41.2	258
41.22	262
41.24	260
41.26	249
41.28	250
41.3	229
41.32	235
41.34	247
41.36	224
41.38	237
41.4	244
41.42	251
41.44	236
41.46	203
41.48	246
41.5	223
41.52	242
41.54	236
41.56	215
41.58	240
41.6	207
41.62	243
41.64	242
41.66	238
41.68	218
41.7	238
41.72	263
41.74	237
41.76	231
41.78	234
41.8	259
41.82	259
41.84	260
41.86	246
41.88	226
41.9	250
41.92	234
41.94	228
41.96	211
41.98	246
42	218
42.02	239
42.04	226
42.06	253
42.08	223
42.1	250
42.12	245
42.14	222
42.16	218
42.18	233
42.2	235
42.22	248
42.24	259
42.26	220
42.28	233
42.3	195
42.32	255
42.34	237
42.36	253
42.38	257
42.4	252
42.42	242
42.44	225
42.46	269
42.48	226
42.5	234
42.52	229
42.54	232
42.56	245
42.58	248
42.6	205
42.62	221
42.64	259
42.66	278
42.68	257
42.7	262
42.72	291
42.74	264
42.76	276
42.78	276
42.8	265
42.82	308
42.84	311
42.86	272
42.88	320
42.9	351
42.92	326
42.94	395
42.96	388
42.98	406
43	444
43.02	463
43.04	489
43.06	561
43.08	626
43.1	671
43.12	663
43.14	840
43.16	973
43.18	1098
43.2	1219
43.22	1397
43.24	1698
43.26	1989
43.28	2340
43.3	2614
43.32	2881
43.34	3016
43.36	2902
43.38	2593
43.4	2367
43.42	2145
43.44	1906
43.46	1739
43.48	1492
43.5	1281
43.52	994
43.54	822
43.56	649
43.58	596
43.6	533
43.62	479
43.64	453
43.66	403
43.68	366
43.7	373
43.72	320
43.74	317
43.76	315
43.78	278
43.8	269
43.82	295
43.84	286
43.86	240
43.88	269
43.9	254
43.92	246
43.94	237
43.96	272
43.98	241
44	267
44.02	235
44.04	251
44.06	233
44.08	238
44.1	230
44.12	240
44.14	221
44.16	227
44.18	225
44.2	210
44.22	200
44.24	220
44.26	224
44.28	220
44.3	211
44.32	226
44.34	208
44.36	234
44.38	220
44.4	229
44.42	217
44.44	218
44.46	208
44.48	214
44.5	234
44.52	217
44.54	237
44.56	212
44.58	236
44.6	230
44.62	215
44.64	220
44.66	191
44.68	225
44.7	247
44.72	220
44.74	231
44.76	207
44.78	235
44.8	217
44.82	226
44.84	195
44.86	214
44.88	207
44.9	244
44.92	206
44.94	219
44.96	207
44.98	203
[truncated: 2,251 more rows]
