# Supplementary material for: Research on desiliconization of brown corundum fly dust and bauxite based on roasting-alkali leaching method
Source: PLoS One. 2025 Feb 5;20(2):e0316172. doi: 10.1371/journal.pone.0316172 (PMC11798484; doi:10.1371/journal.pone.0316172)
Supplement: S2 File — a, b, c, d, e, and f correspond to the samples with ratios of 1:0, 1:2, 1:4, 1:6, 1:8, and 0:1, respectively. (ZIP) [file pone.0316172.s002.zip › f.xlsx]

## Sheet: Sheet1
5	784
5.02	762
5.04	759
5.06	782
5.08	755
5.1	721
5.12	711
5.14	746
5.16	757
5.18	759
5.2	762
5.22	794
5.24	744
5.26	777
5.28	768
5.3	765
5.32	745
5.34	754
5.36	724
5.38	781
5.4	780
5.42	757
5.44	792
5.46	831
5.48	707
5.5	720
5.52	753
5.54	726
5.56	782
5.58	742
5.6	724
5.62	731
5.64	705
5.66	710
5.68	721
5.7	716
5.72	725
5.74	704
5.76	772
5.78	767
5.8	753
5.82	715
5.84	754
5.86	738
5.88	721
5.9	729
5.92	694
5.94	728
5.96	673
5.98	764
6	702
6.02	724
6.04	688
6.06	732
6.08	727
6.1	744
6.12	744
6.14	720
6.16	697
6.18	691
6.2	723
6.22	721
6.24	674
6.26	712
6.28	697
6.3	710
6.32	713
6.34	688
6.36	716
6.38	701
6.4	683
6.42	683
6.44	658
6.46	701
6.48	694
6.5	656
6.52	715
6.54	663
6.56	706
6.58	681
6.6	684
6.62	684
6.64	627
6.66	669
6.68	694
6.7	691
6.72	728
6.74	675
6.76	695
6.78	672
6.8	643
6.82	727
6.84	658
6.86	687
6.88	697
6.9	675
6.92	638
6.94	658
6.96	700
6.98	681
7	687
7.02	654
7.04	669
7.06	687
7.08	700
7.1	659
7.12	699
7.14	665
7.16	648
7.18	622
7.2	676
7.22	670
7.24	632
7.26	667
7.28	644
7.3	636
7.32	666
7.34	653
7.36	627
7.38	636
7.4	680
7.42	684
7.44	686
7.46	657
7.48	649
7.5	647
7.52	650
7.54	654
7.56	647
7.58	638
7.6	646
7.62	640
7.64	661
7.66	651
7.68	670
7.7	657
7.72	651
7.74	626
7.76	631
7.78	657
7.8	632
7.82	651
7.84	645
7.86	623
7.88	636
7.9	627
7.92	611
7.94	615
7.96	622
7.98	663
8	596
8.02	653
8.04	613
8.06	633
8.08	616
8.1	580
8.12	601
8.14	634
8.16	629
8.18	592
8.2	627
8.22	632
8.24	615
8.26	655
8.28	621
8.3	634
8.32	621
8.34	613
8.36	570
8.38	600
8.4	595
8.42	619
8.44	602
8.46	624
8.48	595
8.5	584
8.52	577
8.54	572
8.56	611
8.58	594
8.6	598
8.62	602
8.64	617
8.66	631
8.68	611
8.7	592
8.72	607
8.74	592
8.76	579
8.78	606
8.8	577
8.82	585
8.84	577
8.86	578
8.88	578
8.9	589
8.92	571
8.94	605
8.96	654
8.98	586
9	614
9.02	561
9.04	560
9.06	537
9.08	564
9.1	563
9.12	573
9.14	552
9.16	584
9.18	600
9.2	588
9.22	594
9.24	559
9.26	560
9.28	611
9.3	579
9.32	576
9.34	573
9.36	589
9.38	557
9.4	542
9.42	584
9.44	568
9.46	560
9.48	547
9.5	581
9.52	541
9.54	583
9.56	582
9.58	561
9.6	562
9.62	560
9.64	567
9.66	571
9.68	576
9.7	564
9.72	537
9.74	538
9.76	580
9.78	587
9.8	539
9.82	541
9.84	538
9.86	528
9.88	575
9.9	553
9.92	545
9.94	541
9.96	545
9.98	566
10	538
10.02	566
10.04	577
10.06	566
10.08	563
10.1	544
10.12	558
10.14	558
10.16	550
10.18	530
10.2	527
10.22	555
10.24	569
10.26	523
10.28	529
10.3	531
10.32	509
10.34	546
10.36	545
10.38	543
10.4	538
10.42	550
10.44	528
10.46	513
10.48	515
10.5	571
10.52	542
10.54	525
10.56	518
10.58	514
10.6	512
10.62	532
10.64	526
10.66	538
10.68	499
10.7	557
10.72	517
10.74	575
10.76	555
10.78	542
10.8	530
10.82	521
10.84	504
10.86	563
10.88	565
10.9	528
10.92	507
10.94	526
10.96	509
10.98	515
11	499
11.02	526
11.04	496
11.06	553
11.08	552
11.1	521
11.12	543
11.14	509
11.16	506
11.18	498
11.2	485
11.22	527
11.24	509
11.26	489
11.28	514
11.3	524
11.32	554
11.34	518
11.36	575
11.38	495
11.4	540
11.42	509
11.44	508
11.46	509
11.48	484
11.5	519
11.52	537
11.54	534
11.56	486
11.58	483
11.6	512
11.62	513
11.64	511
11.66	520
11.68	511
11.7	516
11.72	495
11.74	500
11.76	490
11.78	501
11.8	490
11.82	532
11.84	526
11.86	475
11.88	487
11.9	490
11.92	504
11.94	473
11.96	537
11.98	485
12	527
12.02	513
12.04	505
12.06	485
12.08	496
12.1	512
12.12	473
12.14	527
12.16	512
12.18	518
12.2	511
12.22	481
12.24	529
12.26	499
12.28	480
12.3	489
12.32	498
12.34	457
12.36	466
12.38	480
12.4	494
12.42	542
12.44	538
12.46	567
12.48	518
12.5	483
12.52	518
12.54	484
12.56	489
12.58	479
12.6	484
12.62	524
12.64	501
12.66	481
12.68	485
12.7	501
12.72	532
12.74	519
12.76	538
12.78	510
12.8	495
12.82	478
12.84	513
12.86	504
12.88	495
12.9	490
12.92	495
12.94	508
12.96	465
12.98	490
13	475
13.02	498
13.04	453
13.06	462
13.08	514
13.1	501
13.12	483
13.14	487
13.16	497
13.18	511
13.2	498
13.22	479
13.24	515
13.26	510
13.28	490
13.3	472
13.32	461
13.34	529
13.36	484
13.38	474
13.4	477
13.42	503
13.44	488
13.46	467
13.48	492
13.5	472
13.52	456
13.54	522
13.56	505
13.58	483
13.6	475
13.62	497
13.64	476
13.66	477
13.68	500
13.7	503
13.72	504
13.74	484
13.76	461
13.78	490
13.8	478
13.82	464
13.84	483
13.86	467
13.88	490
13.9	500
13.92	463
13.94	470
13.96	497
13.98	474
14	491
14.02	468
14.04	518
14.06	480
14.08	479
14.1	515
14.12	500
14.14	499
14.16	501
14.18	527
14.2	499
14.22	474
14.24	476
14.26	488
14.28	442
14.3	475
14.32	487
14.34	457
14.36	510
14.38	468
14.4	503
14.42	475
14.44	470
14.46	474
14.48	507
14.5	468
14.52	495
14.54	463
14.56	498
14.58	452
14.6	465
14.62	486
14.64	498
14.66	461
14.68	494
14.7	505
14.72	497
14.74	467
14.76	475
14.78	482
14.8	465
14.82	494
14.84	461
14.86	472
14.88	502
14.9	475
14.92	456
14.94	472
14.96	484
14.98	459
15	499
15.02	497
15.04	475
15.06	479
15.08	488
15.1	497
15.12	509
15.14	504
15.16	465
15.18	514
15.2	514
15.22	485
15.24	505
15.26	466
15.28	474
15.3	485
15.32	489
15.34	505
15.36	447
15.38	508
15.4	499
15.42	458
15.44	476
15.46	520
15.48	480
15.5	503
15.52	495
15.54	528
15.56	481
15.58	479
15.6	470
15.62	496
15.64	479
15.66	525
15.68	527
15.7	514
15.72	526
15.74	486
15.76	502
15.78	483
15.8	501
15.82	517
15.84	510
15.86	445
15.88	465
15.9	494
15.92	505
15.94	482
15.96	475
15.98	482
16	476
16.02	506
16.04	492
16.06	477
16.08	490
16.1	497
16.12	513
16.14	506
16.16	481
16.18	504
16.2	476
16.22	500
16.24	500
16.26	502
16.28	475
16.3	498
16.32	482
16.34	504
16.36	467
16.38	527
16.4	489
16.42	493
16.44	497
16.46	478
16.48	454
16.5	507
16.52	509
16.54	483
16.56	498
16.58	522
16.6	492
16.62	492
16.64	469
16.66	482
16.68	481
16.7	488
16.72	482
16.74	489
16.76	437
16.78	477
16.8	460
16.82	499
16.84	484
16.86	478
16.88	493
16.9	476
16.92	483
16.94	497
16.96	500
16.98	471
17	513
17.02	499
17.04	500
17.06	506
17.08	476
17.1	476
17.12	532
17.14	529
17.16	487
17.18	526
17.2	503
17.22	500
17.24	534
17.26	524
17.28	531
17.3	517
17.32	483
17.34	473
17.36	483
17.38	503
17.4	496
17.42	500
17.44	484
17.46	489
17.48	511
17.5	518
17.52	513
17.54	518
17.56	485
17.58	497
17.6	536
17.62	502
17.64	509
17.66	472
17.68	489
17.7	498
17.72	473
17.74	512
17.76	536
17.78	468
17.8	469
17.82	527
17.84	532
17.86	531
17.88	495
17.9	523
17.92	522
17.94	536
17.96	510
17.98	532
18	536
18.02	523
18.04	547
18.06	541
18.08	528
18.1	513
18.12	518
18.14	501
18.16	512
18.18	498
18.2	476
18.22	534
18.24	502
18.26	530
18.28	511
18.3	526
18.32	510
18.34	517
18.36	529
18.38	533
18.4	527
18.42	511
18.44	523
18.46	519
18.48	498
18.5	529
18.52	498
18.54	557
18.56	497
18.58	533
18.6	512
18.62	551
18.64	541
18.66	548
18.68	529
18.7	518
18.72	533
18.74	524
18.76	554
18.78	530
18.8	524
18.82	544
18.84	504
18.86	530
18.88	533
18.9	517
18.92	503
18.94	529
18.96	531
18.98	548
19	508
19.02	522
19.04	528
19.06	536
19.08	512
19.1	523
19.12	497
19.14	532
19.16	555
19.18	567
19.2	528
19.22	493
19.24	547
19.26	519
19.28	560
19.3	553
19.32	517
19.34	568
19.36	541
19.38	554
19.4	529
19.42	550
19.44	527
19.46	585
19.48	577
19.5	564
19.52	578
19.54	548
19.56	570
19.58	558
19.6	569
19.62	556
19.64	559
19.66	580
19.68	597
19.7	590
19.72	581
19.74	613
19.76	587
19.78	570
19.8	577
19.82	560
19.84	585
19.86	552
19.88	540
19.9	556
19.92	529
19.94	560
19.96	532
19.98	560
20	574
20.02	545
20.04	597
20.06	567
20.08	573
20.1	527
20.12	556
20.14	588
20.16	612
20.18	572
20.2	633
20.22	581
20.24	549
20.26	566
20.28	602
20.3	564
20.32	546
20.34	511
20.36	525
20.38	539
20.4	528
20.42	534
20.44	611
20.46	576
20.48	570
20.5	594
20.52	579
20.54	601
20.56	576
20.58	598
20.6	573
20.62	610
20.64	580
20.66	550
20.68	580
20.7	619
20.72	564
20.74	618
20.76	579
20.78	630
20.8	596
20.82	595
20.84	626
20.86	616
20.88	581
20.9	581
20.92	586
20.94	598
20.96	625
20.98	557
21	556
21.02	598
21.04	595
21.06	633
21.08	626
21.1	561
21.12	603
21.14	568
21.16	573
21.18	618
21.2	579
21.22	614
21.24	624
21.26	619
21.28	596
21.3	589
21.32	582
21.34	589
21.36	592
21.38	614
21.4	601
21.42	594
21.44	626
21.46	630
21.48	626
21.5	625
21.52	623
21.54	650
21.56	623
21.58	610
21.6	569
21.62	611
21.64	619
21.66	614
21.68	613
21.7	607
21.72	609
21.74	614
21.76	602
21.78	607
21.8	590
21.82	620
21.84	611
21.86	648
21.88	604
21.9	615
21.92	606
21.94	606
21.96	629
21.98	640
22	628
22.02	640
22.04	638
22.06	655
22.08	651
22.1	662
22.12	642
22.14	652
22.16	610
22.18	599
22.2	576
22.22	625
22.24	655
22.26	641
22.28	638
22.3	629
22.32	618
22.34	668
22.36	644
22.38	623
22.4	632
22.42	602
22.44	671
22.46	677
22.48	664
22.5	600
22.52	646
22.54	619
22.56	612
22.58	593
22.6	635
22.62	633
22.64	664
22.66	635
22.68	607
22.7	642
22.72	647
22.74	650
22.76	593
22.78	657
22.8	656
22.82	666
22.84	662
22.86	641
22.88	697
22.9	607
22.92	637
22.94	683
22.96	649
22.98	643
23	662
23.02	671
23.04	646
23.06	679
23.08	642
23.1	635
23.12	643
23.14	612
23.16	644
23.18	682
23.2	651
23.22	649
23.24	623
23.26	623
23.28	635
23.3	621
23.32	620
23.34	684
23.36	640
23.38	649
23.4	625
23.42	637
23.44	679
23.46	660
23.48	644
23.5	659
23.52	654
23.54	625
23.56	638
23.58	662
23.6	619
23.62	677
23.64	651
23.66	649
23.68	626
23.7	643
23.72	641
23.74	633
23.76	666
23.78	662
23.8	623
23.82	616
23.84	663
23.86	658
23.88	617
23.9	675
23.92	648
23.94	659
23.96	645
23.98	615
24	642
24.02	664
24.04	660
24.06	697
24.08	667
24.1	658
24.12	676
24.14	616
24.16	654
24.18	644
24.2	667
24.22	646
24.24	648
24.26	673
24.28	637
24.3	635
24.32	643
24.34	675
24.36	683
24.38	683
24.4	679
24.42	617
24.44	621
24.46	620
24.48	664
24.5	691
24.52	691
24.54	696
24.56	652
24.58	629
24.6	664
24.62	660
24.64	656
24.66	650
24.68	648
24.7	650
24.72	677
24.74	682
24.76	679
24.78	698
24.8	664
24.82	671
24.84	697
24.86	641
24.88	679
24.9	622
24.92	686
24.94	667
24.96	696
24.98	701
25	696
25.02	681
25.04	681
25.06	646
25.08	662
25.1	708
25.12	650
25.14	699
25.16	712
25.18	725
25.2	685
25.22	694
25.24	684
25.26	707
25.28	695
25.3	742
25.32	698
25.34	800
25.36	750
25.38	760
25.4	770
25.42	773
25.44	792
25.46	763
25.48	854
25.5	932
25.52	907
25.54	823
25.56	891
25.58	820
25.6	746
25.62	755
25.64	791
25.66	680
25.68	731
25.7	754
25.72	727
25.74	701
25.76	709
25.78	678
25.8	685
25.82	747
25.84	754
25.86	726
25.88	679
25.9	656
25.92	692
25.94	685
25.96	681
25.98	678
26	676
26.02	704
26.04	699
26.06	719
26.08	680
26.1	703
26.12	675
26.14	702
26.16	674
26.18	745
26.2	732
26.22	697
26.24	715
26.26	714
26.28	688
26.3	728
26.32	711
26.34	695
26.36	715
26.38	704
26.4	706
26.42	759
26.44	698
26.46	690
26.48	727
26.5	706
26.52	734
26.54	690
26.56	706
26.58	702
26.6	722
26.62	734
26.64	761
26.66	702
26.68	708
26.7	700
26.72	672
26.74	691
26.76	716
26.78	688
26.8	667
26.82	683
26.84	729
26.86	694
26.88	675
26.9	696
26.92	683
26.94	703
26.96	682
26.98	644
27	677
27.02	689
27.04	676
27.06	666
27.08	670
27.1	678
27.12	676
27.14	732
27.16	638
27.18	662
27.2	625
27.22	670
27.24	681
27.26	680
27.28	663
27.3	694
27.32	692
27.34	731
27.36	723
27.38	723
27.4	685
27.42	672
27.44	649
27.46	690
27.48	693
27.5	670
27.52	648
27.54	693
27.56	698
27.58	695
27.6	677
27.62	709
27.64	685
27.66	671
27.68	678
27.7	675
27.72	711
27.74	669
27.76	695
27.78	695
27.8	678
27.82	715
27.84	676
27.86	713
27.88	677
27.9	717
27.92	726
27.94	717
27.96	642
27.98	708
28	705
28.02	688
28.04	679
28.06	625
28.08	648
28.1	667
28.12	688
28.14	675
28.16	701
28.18	688
28.2	710
28.22	602
28.24	658
28.26	656
28.28	676
28.3	655
28.32	694
28.34	675
28.36	697
28.38	679
28.4	679
28.42	667
28.44	731
28.46	684
28.48	669
28.5	674
28.52	674
28.54	682
28.56	682
28.58	676
28.6	662
28.62	679
28.64	621
28.66	694
28.68	689
28.7	637
28.72	681
28.74	652
28.76	651
28.78	690
28.8	668
28.82	633
28.84	652
28.86	687
28.88	702
28.9	678
28.92	689
28.94	663
28.96	688
28.98	668
29	662
29.02	711
29.04	688
29.06	667
29.08	653
29.1	654
29.12	666
29.14	681
29.16	642
29.18	657
29.2	673
29.22	658
29.24	691
29.26	646
29.28	675
29.3	632
29.32	716
29.34	678
29.36	642
29.38	655
29.4	641
29.42	665
29.44	643
29.46	603
29.48	621
29.5	689
29.52	688
29.54	659
29.56	613
29.58	640
29.6	619
29.62	671
29.64	666
29.66	640
29.68	617
29.7	648
29.72	624
29.74	684
29.76	641
29.78	636
29.8	596
29.82	644
29.84	651
29.86	610
29.88	614
29.9	622
29.92	611
29.94	641
29.96	665
29.98	657
30	659
30.02	659
30.04	668
30.06	684
30.08	636
30.1	643
30.12	642
30.14	671
30.16	652
30.18	664
30.2	678
30.22	652
30.24	625
30.26	667
30.28	629
30.3	611
30.32	640
30.34	652
30.36	655
30.38	659
30.4	619
30.42	603
30.44	632
30.46	638
30.48	616
30.5	626
30.52	626
30.54	631
30.56	648
30.58	598
30.6	600
30.62	636
30.64	628
30.66	624
30.68	611
30.7	581
30.72	607
30.74	619
30.76	638
30.78	627
30.8	651
30.82	634
30.84	631
30.86	624
30.88	646
30.9	648
30.92	618
30.94	621
30.96	638
30.98	602
31	605
31.02	619
31.04	642
31.06	585
31.08	616
31.1	639
31.12	620
31.14	639
31.16	669
31.18	651
31.2	602
31.22	619
31.24	606
31.26	626
31.28	574
31.3	593
31.32	652
31.34	620
31.36	611
31.38	602
31.4	590
31.42	604
31.44	640
31.46	597
31.48	574
31.5	620
31.52	604
31.54	608
31.56	612
31.58	602
31.6	585
31.62	600
31.64	604
31.66	558
31.68	564
31.7	588
31.72	599
31.74	550
31.76	610
31.78	598
31.8	593
31.82	578
31.84	583
31.86	599
31.88	621
31.9	579
31.92	522
31.94	568
31.96	593
31.98	567
32	584
32.02	579
32.04	545
32.06	558
32.08	567
32.1	601
32.12	578
32.14	573
32.16	546
32.18	523
32.2	570
32.22	584
32.24	542
32.26	556
32.28	555
32.3	594
32.32	581
32.34	572
32.36	550
32.38	560
32.4	553
32.42	571
32.44	568
32.46	557
32.48	564
32.5	601
32.52	560
32.54	555
32.56	567
32.58	528
32.6	529
32.62	549
32.64	526
32.66	540
32.68	550
32.7	553
32.72	575
32.74	592
32.76	529
32.78	566
32.8	525
32.82	580
32.84	558
32.86	559
32.88	524
32.9	585
32.92	615
32.94	567
32.96	565
32.98	547
33	539
33.02	541
33.04	587
33.06	560
33.08	588
33.1	568
33.12	582
33.14	598
33.16	570
33.18	583
33.2	564
33.22	593
33.24	613
33.26	557
33.28	580
33.3	574
33.32	571
33.34	560
33.36	570
33.38	520
33.4	590
33.42	542
33.44	539
33.46	540
33.48	534
33.5	514
33.52	585
33.54	574
33.56	580
33.58	528
33.6	529
33.62	564
33.64	548
33.66	535
33.68	487
33.7	561
33.72	553
33.74	510
33.76	511
33.78	520
33.8	526
33.82	558
33.84	553
33.86	528
33.88	526
33.9	549
33.92	516
33.94	576
33.96	533
33.98	546
34	507
34.02	493
34.04	549
34.06	518
34.08	524
34.1	494
34.12	499
34.14	506
34.16	536
34.18	519
34.2	549
34.22	541
34.24	519
34.26	505
34.28	551
34.3	552
34.32	552
34.34	527
34.36	539
34.38	537
34.4	530
34.42	535
34.44	499
34.46	538
34.48	514
34.5	564
34.52	516
34.54	543
34.56	565
34.58	556
34.6	566
34.62	520
34.64	525
34.66	525
34.68	549
34.7	562
34.72	506
34.74	537
34.76	533
34.78	560
34.8	548
34.82	586
34.84	562
34.86	570
34.88	593
34.9	573
34.92	577
34.94	648
34.96	596
34.98	645
35	708
35.02	663
35.04	694
35.06	723
35.08	780
35.1	819
35.12	793
35.14	712
35.16	703
35.18	719
35.2	701
35.22	667
35.24	642
35.26	583
35.28	590
35.3	614
35.32	571
35.34	586
35.36	598
35.38	553
35.4	542
35.42	564
35.44	581
35.46	603
35.48	571
35.5	588
35.52	601
35.54	536
35.56	620
35.58	571
35.6	595
35.62	569
35.64	561
35.66	545
35.68	562
35.7	535
35.72	540
35.74	539
35.76	520
35.78	546
35.8	552
35.82	505
35.84	508
35.86	497
35.88	513
35.9	498
35.92	497
35.94	480
35.96	509
35.98	467
36	503
36.02	501
36.04	459
36.06	464
36.08	502
36.1	501
36.12	518
36.14	474
36.16	463
36.18	473
36.2	479
36.22	481
36.24	490
36.26	456
36.28	446
36.3	480
36.32	441
36.34	481
36.36	466
36.38	449
36.4	447
36.42	456
36.44	451
36.46	456
36.48	451
36.5	463
36.52	463
36.54	489
36.56	480
36.58	457
36.6	456
36.62	464
36.64	463
36.66	442
36.68	453
36.7	422
36.72	482
36.74	456
36.76	457
36.78	450
36.8	434
36.82	473
36.84	442
36.86	428
36.88	452
36.9	444
36.92	438
36.94	410
36.96	431
36.98	470
37	451
37.02	457
37.04	476
37.06	488
37.08	448
37.1	425
37.12	411
37.14	457
37.16	484
37.18	443
37.2	489
37.22	486
37.24	453
37.26	492
37.28	435
37.3	469
37.32	465
37.34	459
37.36	465
37.38	476
37.4	450
37.42	474
37.44	500
37.46	465
37.48	474
37.5	492
37.52	503
37.54	516
37.56	495
37.58	528
37.6	492
37.62	533
37.64	496
37.66	584
37.68	553
37.7	508
37.72	553
37.74	601
37.76	509
37.78	489
37.8	498
37.82	477
37.84	507
37.86	482
37.88	476
37.9	476
37.92	454
37.94	434
37.96	451
37.98	411
38	462
38.02	441
38.04	449
38.06	451
38.08	452
38.1	407
38.12	427
38.14	430
38.16	411
38.18	420
38.2	459
38.22	422
38.24	453
38.26	400
38.28	403
38.3	415
38.32	432
38.34	430
38.36	422
38.38	407
38.4	430
38.42	439
38.44	439
38.46	406
38.48	400
38.5	422
38.52	399
38.54	405
38.56	415
38.58	414
38.6	402
38.62	390
38.64	392
38.66	452
38.68	427
38.7	435
38.72	437
38.74	450
38.76	400
38.78	407
38.8	405
38.82	405
38.84	407
38.86	410
38.88	403
38.9	404
38.92	425
38.94	447
38.96	392
38.98	371
39	441
39.02	428
39.04	441
39.06	414
39.08	460
39.1	452
39.12	408
39.14	417
39.16	432
39.18	421
39.2	398
39.22	386
39.24	405
39.26	436
39.28	435
39.3	417
39.32	401
39.34	391
39.36	425
39.38	389
39.4	424
39.42	400
39.44	418
39.46	397
39.48	386
39.5	403
39.52	410
39.54	422
39.56	391
39.58	415
39.6	387
39.62	430
39.64	394
39.66	431
39.68	392
39.7	393
39.72	391
39.74	410
39.76	405
39.78	408
39.8	412
39.82	398
39.84	423
39.86	401
39.88	434
39.9	450
39.92	409
39.94	417
39.96	394
39.98	424
40	442
40.02	425
40.04	435
40.06	400
40.08	400
40.1	405
40.12	396
40.14	378
40.16	424
40.18	445
40.2	426
40.22	392
40.24	427
40.26	414
40.28	430
40.3	416
40.32	409
40.34	401
40.36	377
40.38	400
40.4	439
40.42	417
40.44	424
40.46	373
40.48	415
40.5	384
40.52	389
40.54	375
40.56	411
40.58	405
40.6	395
40.62	398
40.64	384
40.66	394
40.68	392
40.7	384
40.72	412
40.74	447
40.76	398
40.78	378
40.8	410
40.82	446
40.84	397
40.86	441
40.88	398
40.9	427
40.92	414
40.94	398
40.96	407
40.98	405
41	409
41.02	378
41.04	400
41.06	395
41.08	410
41.1	359
41.12	433
41.14	410
41.16	403
41.18	425
41.2	429
41.22	374
41.24	397
41.26	371
41.28	413
41.3	403
41.32	382
41.34	407
41.36	408
41.38	416
41.4	404
41.42	385
41.44	411
41.46	343
41.48	377
41.5	403
41.52	384
41.54	396
41.56	393
41.58	393
41.6	403
41.62	387
41.64	400
41.66	398
41.68	400
41.7	393
41.72	401
41.74	386
41.76	391
41.78	401
41.8	368
41.82	373
41.84	414
41.86	384
41.88	391
41.9	403
41.92	409
41.94	359
41.96	383
41.98	367
42	388
42.02	423
42.04	391
42.06	366
42.08	393
42.1	391
42.12	401
42.14	403
42.16	418
42.18	358
42.2	392
42.22	361
42.24	430
42.26	378
42.28	393
42.3	371
42.32	400
42.34	379
42.36	410
42.38	406
42.4	380
42.42	418
42.44	400
42.46	362
42.48	367
42.5	417
42.52	392
42.54	402
42.56	359
42.58	378
42.6	409
42.62	406
42.64	405
42.66	390
42.68	370
42.7	408
42.72	390
42.74	426
42.76	371
42.78	388
42.8	377
42.82	402
42.84	404
42.86	440
42.88	409
42.9	449
42.92	430
42.94	419
42.96	411
42.98	480
43	434
43.02	453
43.04	510
43.06	476
43.08	503
43.1	482
43.12	494
43.14	530
43.16	575
43.18	580
43.2	610
43.22	614
43.24	677
43.26	613
43.28	659
43.3	618
43.32	574
43.34	561
43.36	575
43.38	548
43.4	538
43.42	505
43.44	473
43.46	457
43.48	402
43.5	443
43.52	412
43.54	444
43.56	422
43.58	381
43.6	367
43.62	390
43.64	384
43.66	403
43.68	390
43.7	372
43.72	432
43.74	379
43.76	330
43.78	377
43.8	392
43.82	375
43.84	393
43.86	371
43.88	386
43.9	354
43.92	381
43.94	382
43.96	346
43.98	339
44	400
44.02	382
44.04	405
44.06	366
44.08	384
44.1	373
44.12	408
44.14	359
44.16	391
44.18	400
44.2	409
44.22	368
44.24	358
44.26	377
44.28	384
44.3	364
44.32	345
44.34	394
44.36	393
44.38	371
44.4	364
44.42	348
44.44	402
44.46	397
44.48	376
44.5	371
44.52	399
44.54	346
44.56	338
44.58	337
44.6	397
44.62	387
44.64	381
44.66	369
44.68	356
44.7	389
44.72	372
44.74	356
44.76	409
44.78	362
44.8	365
44.82	378
44.84	380
44.86	355
44.88	353
44.9	390
44.92	347
44.94	366
44.96	371
44.98	367
[truncated: 2,251 more rows]
