# Supplementary material for: Research on desiliconization of brown corundum fly dust and bauxite based on roasting-alkali leaching method
Source: PLoS One. 2025 Feb 5;20(2):e0316172. doi: 10.1371/journal.pone.0316172 (PMC11798484; doi:10.1371/journal.pone.0316172)
Supplement: S2 File — a, b, c, d, e, and f correspond to the samples with ratios of 1:0, 1:2, 1:4, 1:6, 1:8, and 0:1, respectively. (ZIP) [file pone.0316172.s002.zip › a.xlsx]

## Sheet: Sheet1
5	636
5.02	661
5.04	649
5.06	660
5.08	674
5.1	729
5.12	642
5.14	681
5.16	608
5.18	660
5.2	682
5.22	685
5.24	641
5.26	645
5.28	692
5.3	618
5.32	623
5.34	629
5.36	582
5.38	596
5.4	637
5.42	639
5.44	605
5.46	610
5.48	598
5.5	628
5.52	566
5.54	616
5.56	595
5.58	633
5.6	653
5.62	640
5.64	615
5.66	632
5.68	609
5.7	587
5.72	626
5.74	607
5.76	582
5.78	577
5.8	591
5.82	615
5.84	601
5.86	595
5.88	607
5.9	577
5.92	625
5.94	574
5.96	601
5.98	606
6	637
6.02	587
6.04	547
6.06	586
6.08	560
6.1	596
6.12	612
6.14	600
6.16	564
6.18	591
6.2	592
6.22	598
6.24	616
6.26	613
6.28	565
6.3	587
6.32	542
6.34	582
6.36	553
6.38	592
6.4	560
6.42	569
6.44	605
6.46	565
6.48	589
6.5	633
6.52	561
6.54	551
6.56	613
6.58	566
6.6	575
6.62	559
6.64	588
6.66	518
6.68	542
6.7	525
6.72	576
6.74	565
6.76	597
6.78	566
6.8	578
6.82	543
6.84	507
6.86	575
6.88	579
6.9	537
6.92	525
6.94	542
6.96	550
6.98	542
7	552
7.02	559
7.04	532
7.06	535
7.08	535
7.1	583
7.12	542
7.14	535
7.16	588
7.18	531
7.2	516
7.22	503
7.24	539
7.26	504
7.28	546
7.3	520
7.32	509
7.34	529
7.36	501
7.38	522
7.4	514
7.42	489
7.44	540
7.46	505
7.48	527
7.5	519
7.52	510
7.54	499
7.56	503
7.58	493
7.6	494
7.62	481
7.64	475
7.66	544
7.68	534
7.7	507
7.72	481
7.74	551
7.76	485
7.78	516
7.8	496
7.82	511
7.84	515
7.86	498
7.88	452
7.9	536
7.92	457
7.94	468
7.96	485
7.98	475
8	505
8.02	479
8.04	484
8.06	451
8.08	484
8.1	464
8.12	453
8.14	458
8.16	465
8.18	436
8.2	464
8.22	483
8.24	489
8.26	460
8.28	453
8.3	484
8.32	455
8.34	474
8.36	443
8.38	429
8.4	475
8.42	498
8.44	459
8.46	461
8.48	455
8.5	461
8.52	462
8.54	466
8.56	452
8.58	465
8.6	446
8.62	478
8.64	433
8.66	481
8.68	461
8.7	448
8.72	426
8.74	470
8.76	469
8.78	483
8.8	472
8.82	469
8.84	456
8.86	490
8.88	437
8.9	506
8.92	422
8.94	417
8.96	479
8.98	427
9	424
9.02	429
9.04	433
9.06	437
9.08	408
9.1	462
9.12	430
9.14	445
9.16	462
9.18	439
9.2	430
9.22	434
9.24	420
9.26	439
9.28	432
9.3	400
9.32	426
9.34	423
9.36	447
9.38	435
9.4	415
9.42	431
9.44	449
9.46	424
9.48	377
9.5	359
9.52	433
9.54	421
9.56	412
9.58	408
9.6	420
9.62	388
9.64	368
9.66	406
9.68	401
9.7	440
9.72	419
9.74	401
9.76	408
9.78	415
9.8	397
9.82	416
9.84	380
9.86	430
9.88	354
9.9	405
9.92	364
9.94	393
9.96	362
9.98	423
10	378
10.02	402
10.04	402
10.06	426
10.08	394
10.1	406
10.12	370
10.14	411
10.16	387
10.18	368
10.2	405
10.22	376
10.24	402
10.26	389
10.28	398
10.3	410
10.32	374
10.34	398
10.36	415
10.38	376
10.4	390
10.42	399
10.44	397
10.46	382
10.48	395
10.5	341
10.52	364
10.54	387
10.56	397
10.58	351
10.6	378
10.62	394
10.64	405
10.66	398
10.68	382
10.7	377
10.72	374
10.74	352
10.76	360
10.78	366
10.8	376
10.82	385
10.84	394
10.86	355
10.88	367
10.9	356
10.92	376
10.94	388
10.96	363
10.98	375
11	381
11.02	367
11.04	391
11.06	409
11.08	407
11.1	406
11.12	379
11.14	377
11.16	360
11.18	382
11.2	386
11.22	365
11.24	363
11.26	386
11.28	352
11.3	377
11.32	387
11.34	382
11.36	388
11.38	360
11.4	357
11.42	375
11.44	362
11.46	395
11.48	372
11.5	377
11.52	362
11.54	357
11.56	337
11.58	366
11.6	363
11.62	314
11.64	364
11.66	374
11.68	353
11.7	342
11.72	381
11.74	378
11.76	406
11.78	366
11.8	351
11.82	392
11.84	387
11.86	361
11.88	358
11.9	360
11.92	383
11.94	373
11.96	350
11.98	347
12	359
12.02	350
12.04	371
12.06	379
12.08	358
12.1	350
12.12	378
12.14	357
12.16	345
12.18	370
12.2	392
12.22	372
12.24	366
12.26	355
12.28	362
12.3	348
12.32	334
12.34	360
12.36	344
12.38	362
12.4	373
12.42	388
12.44	389
12.46	384
12.48	395
12.5	371
12.52	351
12.54	346
12.56	383
12.58	346
12.6	370
12.62	368
12.64	348
12.66	360
12.68	344
12.7	375
12.72	382
12.74	382
12.76	355
12.78	362
12.8	390
12.82	358
12.84	378
12.86	344
12.88	349
12.9	362
12.92	380
12.94	373
12.96	366
12.98	358
13	377
13.02	346
13.04	359
13.06	369
13.08	393
13.1	340
13.12	363
13.14	363
13.16	369
13.18	324
13.2	334
13.22	335
13.24	373
13.26	393
13.28	364
13.3	352
13.32	348
13.34	357
13.36	363
13.38	373
13.4	362
13.42	334
13.44	338
13.46	326
13.48	358
13.5	364
13.52	334
13.54	362
13.56	376
13.58	326
13.6	337
13.62	325
13.64	346
13.66	376
13.68	370
13.7	352
13.72	361
13.74	344
13.76	356
13.78	376
13.8	369
13.82	360
13.84	373
13.86	360
13.88	390
13.9	390
13.92	340
13.94	367
13.96	356
13.98	334
14	350
14.02	389
14.04	405
14.06	370
14.08	386
14.1	376
14.12	343
14.14	363
14.16	377
14.18	356
14.2	324
14.22	365
14.24	326
14.26	367
14.28	371
14.3	372
14.32	358
14.34	349
14.36	336
14.38	356
14.4	392
14.42	385
14.44	348
14.46	375
14.48	373
14.5	334
14.52	397
14.54	366
14.56	353
14.58	362
14.6	364
14.62	360
14.64	352
14.66	358
14.68	364
14.7	371
14.72	372
14.74	340
14.76	350
14.78	362
14.8	369
14.82	342
14.84	360
14.86	330
14.88	374
14.9	363
14.92	339
14.94	405
14.96	344
14.98	388
15	384
15.02	370
15.04	355
15.06	343
15.08	311
15.1	365
15.12	358
15.14	354
15.16	417
15.18	387
15.2	379
15.22	324
15.24	351
15.26	361
15.28	390
15.3	367
15.32	361
15.34	373
15.36	336
15.38	348
15.4	351
15.42	370
15.44	388
15.46	380
15.48	339
15.5	344
15.52	363
15.54	363
15.56	355
15.58	355
15.6	357
15.62	414
15.64	359
15.66	392
15.68	372
15.7	363
15.72	352
15.74	367
15.76	370
15.78	373
15.8	383
15.82	342
15.84	355
15.86	366
15.88	363
15.9	366
15.92	362
15.94	388
15.96	377
15.98	357
16	364
16.02	355
16.04	376
16.06	341
16.08	356
16.1	398
16.12	400
16.14	393
16.16	367
16.18	349
16.2	349
16.22	370
16.24	364
16.26	367
16.28	379
16.3	389
16.32	360
16.34	385
16.36	412
16.38	363
16.4	379
16.42	356
16.44	364
16.46	381
16.48	414
16.5	339
16.52	381
16.54	378
16.56	407
16.58	388
16.6	401
16.62	358
16.64	384
16.66	383
16.68	381
16.7	385
16.72	390
16.74	371
16.76	385
16.78	378
16.8	427
16.82	403
16.84	396
16.86	410
16.88	407
16.9	405
16.92	377
16.94	392
16.96	369
16.98	375
17	391
17.02	395
17.04	399
17.06	397
17.08	375
17.1	359
17.12	347
17.14	396
17.16	372
17.18	358
17.2	388
17.22	400
17.24	373
17.26	371
17.28	409
17.3	386
17.32	390
17.34	374
17.36	410
17.38	391
17.4	428
17.42	417
17.44	413
17.46	402
17.48	410
17.5	407
17.52	433
17.54	420
17.56	402
17.58	418
17.6	442
17.62	397
17.64	436
17.66	395
17.68	397
17.7	398
17.72	410
17.74	426
17.76	390
17.78	423
17.8	380
17.82	387
17.84	337
17.86	404
17.88	349
17.9	413
17.92	413
17.94	382
17.96	402
17.98	409
18	370
18.02	439
18.04	393
18.06	400
18.08	391
18.1	389
18.12	412
18.14	399
18.16	409
18.18	392
18.2	420
18.22	403
18.24	415
18.26	376
18.28	414
18.3	357
18.32	423
18.34	414
18.36	433
18.38	419
18.4	404
18.42	406
18.44	406
18.46	405
18.48	414
18.5	424
18.52	427
18.54	430
18.56	419
18.58	408
18.6	399
18.62	400
18.64	421
18.66	398
18.68	380
18.7	429
18.72	428
18.74	403
18.76	436
18.78	448
18.8	416
18.82	385
18.84	395
18.86	406
18.88	423
18.9	397
18.92	450
18.94	379
18.96	429
18.98	415
19	444
19.02	405
19.04	408
19.06	408
19.08	413
19.1	432
19.12	387
19.14	400
19.16	403
19.18	422
19.2	432
19.22	436
19.24	410
19.26	433
19.28	468
19.3	424
19.32	431
19.34	442
19.36	407
19.38	425
19.4	449
19.42	444
19.44	410
19.46	429
19.48	426
19.5	450
19.52	428
19.54	483
19.56	456
19.58	470
19.6	447
19.62	497
19.64	473
19.66	543
19.68	512
19.7	552
19.72	535
19.74	523
19.76	525
19.78	499
19.8	510
19.82	490
19.84	495
19.86	493
19.88	469
19.9	443
19.92	431
19.94	419
19.96	408
19.98	422
20	420
20.02	441
20.04	433
20.06	420
20.08	419
20.1	415
20.12	415
20.14	425
20.16	465
20.18	442
20.2	417
20.22	444
20.24	397
20.26	437
20.28	431
20.3	425
20.32	415
20.34	411
20.36	423
20.38	441
20.4	405
20.42	453
20.44	433
20.46	415
20.48	458
20.5	435
20.52	427
20.54	456
20.56	434
20.58	452
20.6	465
20.62	438
20.64	443
20.66	421
20.68	424
20.7	452
20.72	426
20.74	433
20.76	404
20.78	429
20.8	406
20.82	424
20.84	443
20.86	455
20.88	438
20.9	427
20.92	431
20.94	423
20.96	417
20.98	410
21	406
21.02	437
21.04	420
21.06	414
21.08	414
21.1	413
21.12	405
21.14	390
21.16	408
21.18	414
21.2	432
21.22	394
21.24	431
21.26	424
21.28	416
21.3	413
21.32	412
21.34	450
21.36	461
21.38	451
21.4	415
21.42	434
21.44	426
21.46	408
21.48	429
21.5	462
21.52	408
21.54	440
21.56	381
21.58	395
21.6	432
21.62	410
21.64	400
21.66	423
21.68	411
21.7	421
21.72	443
21.74	446
21.76	431
21.78	441
21.8	449
21.82	384
21.84	436
21.86	428
21.88	440
21.9	424
21.92	431
21.94	418
21.96	425
21.98	435
22	392
22.02	418
22.04	406
22.06	416
22.08	440
22.1	418
22.12	436
22.14	452
22.16	396
22.18	441
22.2	431
22.22	429
22.24	466
22.26	425
22.28	422
22.3	453
22.32	435
22.34	398
22.36	424
22.38	426
22.4	411
22.42	455
22.44	436
22.46	441
22.48	445
22.5	442
22.52	423
22.54	437
22.56	408
22.58	460
22.6	432
22.62	435
22.64	437
22.66	405
22.68	407
22.7	442
22.72	447
22.74	444
22.76	424
22.78	414
22.8	435
22.82	434
22.84	427
22.86	413
22.88	412
22.9	444
22.92	436
22.94	453
22.96	398
22.98	437
23	425
23.02	446
23.04	433
23.06	445
23.08	419
23.1	437
23.12	428
23.14	442
23.16	414
23.18	388
23.2	433
23.22	439
23.24	442
23.26	428
23.28	437
23.3	441
23.32	466
23.34	435
23.36	441
23.38	455
23.4	393
23.42	446
23.44	459
23.46	453
23.48	442
23.5	459
23.52	457
23.54	430
23.56	434
23.58	455
23.6	412
23.62	423
23.64	409
23.66	421
23.68	418
23.7	414
23.72	401
23.74	401
23.76	432
23.78	432
23.8	422
23.82	439
23.84	406
23.86	428
23.88	419
23.9	441
23.92	399
23.94	430
23.96	418
23.98	436
24	398
24.02	404
24.04	421
24.06	424
24.08	426
24.1	446
24.12	418
24.14	413
24.16	433
24.18	414
24.2	439
24.22	435
24.24	419
24.26	416
24.28	414
24.3	415
24.32	390
24.34	394
24.36	408
24.38	407
24.4	409
24.42	404
24.44	411
24.46	405
24.48	406
24.5	405
24.52	429
24.54	435
24.56	381
24.58	429
24.6	437
24.62	424
24.64	407
24.66	437
24.68	406
24.7	424
24.72	404
24.74	452
24.76	434
24.78	439
24.8	453
24.82	446
24.84	432
24.86	489
24.88	489
24.9	460
24.92	458
24.94	477
24.96	500
24.98	522
25	509
25.02	523
25.04	524
25.06	561
25.08	535
25.1	588
25.12	618
25.14	578
25.16	619
25.18	645
25.2	702
25.22	751
25.24	801
25.26	942
25.28	1049
25.3	1129
25.32	1151
25.34	1113
25.36	1087
25.38	1135
25.4	1023
25.42	1144
25.44	1226
25.46	1388
25.48	1557
25.5	1761
25.52	1943
25.54	2121
25.56	2254
25.58	2163
25.6	2071
25.62	1844
25.64	1621
25.66	1413
25.68	1099
25.7	970
25.72	815
25.74	736
25.76	677
25.78	603
25.8	588
25.82	603
25.84	579
25.86	563
25.88	487
25.9	499
25.92	509
25.94	519
25.96	454
25.98	450
26	453
26.02	454
26.04	486
26.06	453
26.08	466
26.1	442
26.12	496
26.14	473
26.16	437
26.18	453
26.2	473
26.22	444
26.24	471
26.26	491
26.28	457
26.3	435
26.32	465
26.34	474
26.36	487
26.38	468
26.4	467
26.42	463
26.44	501
26.46	450
26.48	495
26.5	469
26.52	478
26.54	485
26.56	483
26.58	456
26.6	463
26.62	459
26.64	489
26.66	412
26.68	425
26.7	436
26.72	410
26.74	407
26.76	413
26.78	401
26.8	435
26.82	371
26.84	374
26.86	391
26.88	426
26.9	416
26.92	396
26.94	417
26.96	419
26.98	488
27	470
27.02	446
27.04	457
27.06	444
27.08	394
27.1	401
27.12	397
27.14	396
27.16	378
27.18	399
27.2	386
27.22	421
27.24	422
27.26	431
27.28	421
27.3	429
27.32	511
27.34	473
27.36	495
27.38	532
27.4	580
27.42	636
27.44	665
27.46	615
27.48	540
27.5	509
27.52	461
27.54	430
27.56	446
27.58	393
27.6	382
27.62	382
27.64	428
27.66	381
27.68	368
27.7	401
27.72	355
27.74	348
27.76	386
27.78	374
27.8	352
27.82	329
27.84	348
27.86	391
27.88	362
27.9	345
27.92	389
27.94	380
27.96	348
27.98	352
28	368
28.02	335
28.04	352
28.06	365
28.08	357
28.1	338
28.12	376
28.14	379
28.16	393
28.18	366
28.2	362
28.22	358
28.24	360
28.26	356
28.28	337
28.3	347
28.32	372
28.34	329
28.36	346
28.38	349
28.4	370
28.42	356
28.44	371
28.46	349
28.48	352
28.5	334
28.52	347
28.54	343
28.56	335
28.58	357
28.6	358
28.62	334
28.64	341
28.66	348
28.68	379
28.7	349
28.72	325
28.74	401
28.76	350
28.78	347
28.8	336
28.82	348
28.84	366
28.86	345
28.88	332
28.9	356
28.92	351
28.94	347
28.96	339
28.98	324
29	312
29.02	326
29.04	348
29.06	312
29.08	339
29.1	311
29.12	331
29.14	348
29.16	370
29.18	358
29.2	331
29.22	346
29.24	383
29.26	349
29.28	353
29.3	326
29.32	316
29.34	308
29.36	342
29.38	354
29.4	350
29.42	344
29.44	354
29.46	375
29.48	333
29.5	303
29.52	366
29.54	353
29.56	336
29.58	344
29.6	330
29.62	334
29.64	353
29.66	318
29.68	325
29.7	355
29.72	348
29.74	320
29.76	298
29.78	325
29.8	334
29.82	369
29.84	292
29.86	290
29.88	303
29.9	326
29.92	341
29.94	332
29.96	310
29.98	293
30	313
30.02	303
30.04	315
30.06	332
30.08	311
30.1	334
30.12	330
30.14	296
30.16	324
30.18	337
30.2	298
30.22	337
30.24	335
30.26	350
30.28	339
30.3	355
30.32	321
30.34	316
30.36	332
30.38	318
30.4	312
30.42	301
30.44	320
30.46	329
30.48	296
30.5	329
30.52	315
30.54	326
30.56	338
30.58	323
30.6	362
30.62	301
30.64	314
30.66	298
30.68	304
30.7	314
30.72	301
30.74	298
30.76	284
30.78	282
30.8	310
30.82	279
30.84	328
30.86	306
30.88	306
30.9	321
30.92	332
30.94	285
30.96	298
30.98	337
31	323
31.02	319
31.04	323
31.06	319
31.08	324
31.1	296
31.12	298
31.14	314
31.16	332
31.18	301
31.2	327
31.22	306
31.24	293
31.26	317
31.28	300
31.3	293
31.32	297
31.34	274
31.36	304
31.38	285
31.4	310
31.42	297
31.44	285
31.46	294
31.48	283
31.5	284
31.52	268
31.54	276
31.56	274
31.58	300
31.6	290
31.62	291
31.64	292
31.66	299
31.68	278
31.7	297
31.72	287
31.74	304
31.76	276
31.78	271
31.8	258
31.82	271
31.84	288
31.86	305
31.88	265
31.9	271
31.92	267
31.94	291
31.96	303
31.98	282
32	328
32.02	296
32.04	306
32.06	244
32.08	260
32.1	284
32.12	263
32.14	305
32.16	269
32.18	274
32.2	272
32.22	277
32.24	272
32.26	310
32.28	286
32.3	251
32.32	273
32.34	264
32.36	268
32.38	288
32.4	252
32.42	251
32.44	270
32.46	252
32.48	262
32.5	289
32.52	311
32.54	287
32.56	277
32.58	237
32.6	254
32.62	254
32.64	271
32.66	283
32.68	281
32.7	278
32.72	230
32.74	253
32.76	239
32.78	267
32.8	251
32.82	249
32.84	254
32.86	268
32.88	296
32.9	269
32.92	266
32.94	267
32.96	278
32.98	274
33	289
33.02	256
33.04	297
33.06	259
33.08	270
33.1	262
33.12	284
33.14	280
33.16	251
33.18	266
33.2	273
33.22	249
33.24	312
33.26	300
33.28	292
33.3	277
33.32	276
33.34	269
33.36	270
33.38	241
33.4	250
33.42	263
33.44	269
33.46	301
33.48	247
33.5	255
33.52	245
33.54	268
33.56	263
33.58	256
33.6	229
33.62	259
33.64	267
33.66	250
33.68	255
33.7	267
33.72	272
33.74	280
33.76	301
33.78	262
33.8	285
33.82	262
33.84	264
33.86	255
33.88	259
33.9	279
33.92	283
33.94	270
33.96	250
33.98	276
34	272
34.02	276
34.04	293
34.06	298
34.08	284
34.1	304
34.12	302
34.14	312
34.16	311
34.18	278
34.2	294
34.22	289
34.24	289
34.26	277
34.28	317
34.3	287
34.32	284
34.34	290
34.36	316
34.38	340
34.4	329
34.42	310
34.44	307
34.46	323
34.48	370
34.5	364
34.52	357
34.54	391
34.56	356
34.58	361
34.6	407
34.62	420
34.64	398
34.66	438
34.68	441
34.7	461
34.72	439
34.74	462
34.76	505
34.78	518
34.8	561
34.82	605
34.84	642
34.86	691
34.88	739
34.9	804
34.92	881
34.94	1047
34.96	1101
34.98	1254
35	1457
35.02	1702
35.04	1969
35.06	2379
35.08	2631
35.1	3030
35.12	3253
35.14	3437
35.16	3205
35.18	2874
35.2	2621
35.22	2335
35.24	2000
35.26	1646
35.28	1436
35.3	1117
35.32	916
35.34	800
35.36	730
35.38	641
35.4	588
35.42	542
35.44	517
35.46	504
35.48	441
35.5	415
35.52	390
35.54	392
35.56	353
35.58	347
35.6	343
35.62	351
35.64	338
35.66	302
35.68	308
35.7	317
35.72	312
35.74	302
35.76	283
35.78	287
35.8	295
35.82	285
35.84	320
35.86	306
35.88	292
35.9	280
35.92	316
35.94	292
35.96	336
35.98	339
36	329
36.02	346
36.04	385
36.06	378
36.08	384
36.1	322
36.12	345
36.14	309
36.16	280
36.18	270
36.2	265
36.22	251
36.24	250
36.26	241
36.28	262
36.3	261
36.32	258
36.34	282
36.36	252
36.38	257
36.4	236
36.42	242
36.44	264
36.46	250
36.48	249
36.5	255
36.52	235
36.54	261
36.56	254
36.58	240
36.6	218
36.62	216
36.64	243
36.66	286
36.68	266
36.7	257
36.72	258
36.74	257
36.76	229
36.78	252
36.8	253
36.82	258
36.84	260
36.86	238
36.88	250
36.9	261
36.92	261
36.94	269
36.96	248
36.98	256
37	283
37.02	268
37.04	240
37.06	258
37.08	287
37.1	269
37.12	261
37.14	246
37.16	263
37.18	226
37.2	220
37.22	247
37.24	281
37.26	232
37.28	273
37.3	277
37.32	294
37.34	281
37.36	298
37.38	323
37.4	298
37.42	333
37.44	325
37.46	362
37.48	389
37.5	407
37.52	462
37.54	447
37.56	558
37.58	625
37.6	678
37.62	801
37.64	911
37.66	1092
37.68	1237
37.7	1461
37.72	1584
37.74	1851
37.76	1937
37.78	1983
37.8	1913
37.82	1633
37.84	1422
37.86	1293
37.88	1207
37.9	902
37.92	770
37.94	629
37.96	515
37.98	433
38	394
38.02	356
38.04	329
38.06	340
38.08	305
38.1	300
38.12	266
38.14	288
38.16	250
38.18	237
38.2	243
38.22	271
38.24	272
38.26	229
38.28	253
38.3	248
38.32	233
38.34	217
38.36	215
38.38	227
38.4	242
38.42	226
38.44	233
38.46	210
38.48	239
38.5	246
38.52	253
38.54	248
38.56	285
38.58	257
38.6	238
38.62	245
38.64	206
38.66	234
38.68	246
38.7	238
38.72	219
38.74	204
38.76	201
38.78	221
38.8	229
38.82	205
38.84	215
38.86	222
38.88	232
38.9	192
38.92	210
38.94	233
38.96	220
38.98	229
39	216
39.02	207
39.04	211
39.06	203
39.08	212
39.1	226
39.12	211
39.14	229
39.16	228
39.18	244
39.2	207
39.22	219
39.24	210
39.26	198
39.28	216
39.3	193
39.32	211
39.34	192
39.36	211
39.38	194
39.4	216
39.42	192
39.44	196
39.46	220
39.48	194
39.5	186
39.52	181
39.54	206
39.56	207
39.58	212
39.6	209
39.62	215
39.64	200
39.66	200
39.68	191
39.7	221
39.72	195
39.74	230
39.76	206
39.78	193
39.8	235
39.82	212
39.84	223
39.86	208
39.88	208
39.9	232
39.92	229
39.94	202
39.96	210
39.98	215
40	193
40.02	207
40.04	198
40.06	198
40.08	198
40.1	194
40.12	205
40.14	221
40.16	232
40.18	192
40.2	225
40.22	194
40.24	197
40.26	187
40.28	196
40.3	202
40.32	199
40.34	209
40.36	205
40.38	213
40.4	207
40.42	212
40.44	202
40.46	190
40.48	230
40.5	205
40.52	182
40.54	205
40.56	215
40.58	193
40.6	216
40.62	194
40.64	213
40.66	184
40.68	188
40.7	204
40.72	205
40.74	195
40.76	251
40.78	199
40.8	204
40.82	196
40.84	216
40.86	208
40.88	234
40.9	222
40.92	215
40.94	182
40.96	221
40.98	206
41	212
41.02	197
41.04	190
41.06	214
41.08	208
41.1	188
41.12	238
41.14	215
41.16	257
41.18	225
41.2	251
41.22	278
41.24	234
41.26	237
41.28	235
41.3	222
41.32	207
41.34	226
41.36	213
41.38	193
41.4	190
41.42	218
41.44	219
41.46	196
41.48	203
41.5	223
41.52	210
41.54	221
41.56	212
41.58	208
41.6	254
41.62	217
41.64	235
41.66	230
41.68	239
41.7	231
41.72	245
41.74	261
41.76	235
41.78	217
41.8	219
41.82	227
41.84	197
41.86	217
41.88	210
41.9	238
41.92	215
41.94	225
41.96	203
41.98	212
42	190
42.02	179
42.04	208
42.06	221
42.08	207
42.1	198
42.12	198
42.14	204
42.16	214
42.18	232
42.2	213
42.22	221
42.24	201
42.26	206
42.28	221
42.3	212
42.32	185
42.34	205
42.36	221
42.38	200
42.4	203
42.42	222
42.44	239
42.46	208
42.48	216
42.5	246
42.52	240
42.54	226
42.56	239
42.58	223
42.6	263
42.62	253
42.64	243
42.66	265
42.68	252
42.7	224
42.72	257
42.74	273
42.76	281
42.78	291
42.8	282
42.82	306
42.84	282
42.86	338
42.88	321
42.9	329
42.92	374
42.94	389
42.96	413
42.98	476
43	515
43.02	527
43.04	605
43.06	616
43.08	704
43.1	834
43.12	866
43.14	1057
43.16	1239
43.18	1389
43.2	1686
43.22	1940
43.24	2354
43.26	2689
43.28	3031
43.3	3516
43.32	3945
43.34	4003
43.36	3867
43.38	3431
43.4	3124
43.42	2847
43.44	2631
43.46	2210
43.48	1919
43.5	1576
43.52	1281
43.54	1056
43.56	863
43.58	704
43.6	650
43.62	538
43.64	485
43.66	426
43.68	399
43.7	412
43.72	359
43.74	326
43.76	327
43.78	307
43.8	259
43.82	283
43.84	283
43.86	274
43.88	271
43.9	255
43.92	230
43.94	260
43.96	257
43.98	237
44	238
44.02	258
44.04	247
44.06	258
44.08	224
44.1	198
44.12	222
44.14	241
44.16	194
44.18	213
44.2	199
44.22	205
44.24	195
44.26	193
44.28	177
44.3	193
44.32	194
44.34	222
44.36	189
44.38	212
44.4	207
44.42	208
44.44	200
44.46	198
44.48	186
44.5	202
44.52	187
44.54	193
44.56	212
44.58	197
44.6	189
44.62	185
44.64	174
44.66	169
44.68	184
44.7	167
44.72	190
44.74	184
44.76	214
44.78	195
44.8	173
44.82	213
44.84	215
44.86	204
44.88	205
44.9	200
44.92	205
44.94	212
44.96	210
44.98	203
[truncated: 2,251 more rows]
