# Supplementary material for: Research on desiliconization of brown corundum fly dust and bauxite based on roasting-alkali leaching method
Source: PLoS One. 2025 Feb 5;20(2):e0316172. doi: 10.1371/journal.pone.0316172 (PMC11798484; doi:10.1371/journal.pone.0316172)
Supplement: S2 File — a, b, c, d, e, and f correspond to the samples with ratios of 1:0, 1:2, 1:4, 1:6, 1:8, and 0:1, respectively. (ZIP) [file pone.0316172.s002.zip › b.xlsx]

## Sheet: Sheet1
5	655
5.02	681
5.04	684
5.06	670
5.08	619
5.1	619
5.12	645
5.14	649
5.16	678
5.18	684
5.2	640
5.22	631
5.24	651
5.26	650
5.28	678
5.3	629
5.32	644
5.34	605
5.36	642
5.38	624
5.4	652
5.42	650
5.44	605
5.46	603
5.48	684
5.5	635
5.52	617
5.54	643
5.56	591
5.58	624
5.6	609
5.62	613
5.64	628
5.66	641
5.68	644
5.7	603
5.72	593
5.74	581
5.76	600
5.78	559
5.8	584
5.82	578
5.84	603
5.86	608
5.88	566
5.9	590
5.92	589
5.94	618
5.96	587
5.98	581
6	618
6.02	575
6.04	558
6.06	599
6.08	554
6.1	579
6.12	611
6.14	589
6.16	558
6.18	603
6.2	566
6.22	587
6.24	581
6.26	581
6.28	589
6.3	555
6.32	558
6.34	599
6.36	565
6.38	640
6.4	565
6.42	565
6.44	552
6.46	572
6.48	575
6.5	542
6.52	555
6.54	565
6.56	571
6.58	549
6.6	521
6.62	559
6.64	533
6.66	574
6.68	566
6.7	555
6.72	524
6.74	509
6.76	557
6.78	579
6.8	550
6.82	507
6.84	532
6.86	563
6.88	544
6.9	539
6.92	532
6.94	519
6.96	545
6.98	560
7	527
7.02	569
7.04	561
7.06	571
7.08	536
7.1	528
7.12	550
7.14	512
7.16	492
7.18	530
7.2	526
7.22	520
7.24	487
7.26	532
7.28	529
7.3	576
7.32	518
7.34	511
7.36	522
7.38	515
7.4	550
7.42	518
7.44	501
7.46	539
7.48	520
7.5	547
7.52	551
7.54	524
7.56	534
7.58	498
7.6	505
7.62	521
7.64	544
7.66	515
7.68	497
7.7	495
7.72	530
7.74	522
7.76	532
7.78	538
7.8	525
7.82	540
7.84	526
7.86	488
7.88	507
7.9	499
7.92	534
7.94	519
7.96	511
7.98	498
8	519
8.02	504
8.04	477
8.06	545
8.08	493
8.1	492
8.12	486
8.14	514
8.16	509
8.18	528
8.2	517
8.22	518
8.24	493
8.26	529
8.28	524
8.3	495
8.32	463
8.34	513
8.36	483
8.38	483
8.4	480
8.42	465
8.44	436
8.46	471
8.48	461
8.5	473
8.52	476
8.54	459
8.56	458
8.58	494
8.6	463
8.62	503
8.64	474
8.66	457
8.68	508
8.7	465
8.72	480
8.74	484
8.76	500
8.78	442
8.8	496
8.82	490
8.84	487
8.86	483
8.88	435
8.9	490
8.92	456
8.94	438
8.96	455
8.98	477
9	468
9.02	452
9.04	484
9.06	454
9.08	448
9.1	458
9.12	455
9.14	429
9.16	439
9.18	470
9.2	462
9.22	464
9.24	447
9.26	464
9.28	440
9.3	441
9.32	452
9.34	506
9.36	424
9.38	459
9.4	450
9.42	468
9.44	457
9.46	414
9.48	441
9.5	408
9.52	424
9.54	445
9.56	455
9.58	445
9.6	447
9.62	416
9.64	406
9.66	402
9.68	395
9.7	434
9.72	438
9.74	443
9.76	464
9.78	418
9.8	445
9.82	436
9.84	462
9.86	418
9.88	406
9.9	404
9.92	425
9.94	399
9.96	412
9.98	426
10	425
10.02	431
10.04	417
10.06	425
10.08	421
10.1	449
10.12	442
10.14	434
10.16	432
10.18	430
10.2	431
10.22	451
10.24	403
10.26	422
10.28	393
10.3	394
10.32	394
10.34	408
10.36	384
10.38	440
10.4	403
10.42	442
10.44	392
10.46	437
10.48	439
10.5	436
10.52	421
10.54	402
10.56	405
10.58	397
10.6	408
10.62	424
10.64	402
10.66	433
10.68	389
10.7	411
10.72	432
10.74	442
10.76	412
10.78	380
10.8	430
10.82	392
10.84	403
10.86	376
10.88	396
10.9	400
10.92	395
10.94	395
10.96	412
10.98	410
11	379
11.02	371
11.04	402
11.06	384
11.08	389
11.1	368
11.12	385
11.14	382
11.16	405
11.18	367
11.2	408
11.22	382
11.24	390
11.26	365
11.28	381
11.3	424
11.32	376
11.34	382
11.36	359
11.38	384
11.4	347
11.42	382
11.44	364
11.46	366
11.48	346
11.5	356
11.52	369
11.54	359
11.56	394
11.58	377
11.6	404
11.62	384
11.64	381
11.66	363
11.68	357
11.7	384
11.72	395
11.74	396
11.76	369
11.78	363
11.8	342
11.82	375
11.84	354
11.86	390
11.88	370
11.9	379
11.92	372
11.94	378
11.96	412
11.98	320
12	344
12.02	381
12.04	363
12.06	369
12.08	349
12.1	354
12.12	358
12.14	336
12.16	346
12.18	320
12.2	390
12.22	354
12.24	380
12.26	361
12.28	359
12.3	364
12.32	392
12.34	367
12.36	376
12.38	393
12.4	380
12.42	372
12.44	351
12.46	313
12.48	331
12.5	390
12.52	347
12.54	366
12.56	352
12.58	356
12.6	337
12.62	345
12.64	351
12.66	360
12.68	360
12.7	364
12.72	373
12.74	368
12.76	404
12.78	386
12.8	363
12.82	370
12.84	339
12.86	331
12.88	347
12.9	350
12.92	349
12.94	340
12.96	370
12.98	345
13	327
13.02	359
13.04	370
13.06	341
13.08	337
13.1	342
13.12	371
13.14	338
13.16	363
13.18	345
13.2	312
13.22	366
13.24	353
13.26	341
13.28	364
13.3	348
13.32	329
13.34	331
13.36	324
13.38	365
13.4	349
13.42	341
13.44	328
13.46	346
13.48	323
13.5	358
13.52	347
13.54	369
13.56	330
13.58	333
13.6	349
13.62	356
13.64	353
13.66	339
13.68	339
13.7	343
13.72	324
13.74	348
13.76	327
13.78	340
13.8	297
13.82	326
13.84	359
13.86	325
13.88	363
13.9	367
13.92	364
13.94	337
13.96	332
13.98	372
14	365
14.02	351
14.04	326
14.06	320
14.08	332
14.1	323
14.12	352
14.14	350
14.16	310
14.18	307
14.2	330
14.22	378
14.24	329
14.26	318
14.28	316
14.3	339
14.32	313
14.34	335
14.36	336
14.38	324
14.4	371
14.42	336
14.44	304
14.46	313
14.48	317
14.5	335
14.52	312
14.54	324
14.56	304
14.58	334
14.6	318
14.62	326
14.64	349
14.66	335
14.68	336
14.7	345
14.72	380
14.74	320
14.76	369
14.78	345
14.8	323
14.82	319
14.84	313
14.86	316
14.88	354
14.9	337
14.92	317
14.94	312
14.96	347
14.98	310
15	302
15.02	353
15.04	324
15.06	309
15.08	350
15.1	310
15.12	320
15.14	313
15.16	317
15.18	317
15.2	306
15.22	349
15.24	322
15.26	336
15.28	311
15.3	307
15.32	339
15.34	343
15.36	304
15.38	345
15.4	322
15.42	338
15.44	300
15.46	376
15.48	324
15.5	345
15.52	313
15.54	339
15.56	335
15.58	335
15.6	347
15.62	320
15.64	341
15.66	325
15.68	329
15.7	319
15.72	309
15.74	354
15.76	351
15.78	311
15.8	333
15.82	341
15.84	356
15.86	317
15.88	345
15.9	346
15.92	304
15.94	359
15.96	337
15.98	356
16	350
16.02	335
16.04	317
16.06	306
16.08	317
16.1	312
16.12	326
16.14	336
16.16	343
16.18	330
16.2	341
16.22	328
16.24	356
16.26	336
16.28	314
16.3	337
16.32	318
16.34	308
16.36	310
16.38	325
16.4	333
16.42	324
16.44	363
16.46	339
16.48	349
16.5	347
16.52	337
16.54	365
16.56	329
16.58	343
16.6	357
16.62	335
16.64	297
16.66	321
16.68	321
16.7	312
16.72	346
16.74	349
16.76	320
16.78	347
16.8	355
16.82	336
16.84	338
16.86	368
16.88	338
16.9	341
16.92	343
16.94	337
16.96	322
16.98	341
17	339
17.02	326
17.04	329
17.06	359
17.08	322
17.1	326
17.12	342
17.14	332
17.16	322
17.18	350
17.2	324
17.22	312
17.24	334
17.26	327
17.28	341
17.3	338
17.32	324
17.34	326
17.36	291
17.38	346
17.4	305
17.42	364
17.44	360
17.46	393
17.48	359
17.5	309
17.52	348
17.54	318
17.56	343
17.58	353
17.6	376
17.62	326
17.64	323
17.66	344
17.68	375
17.7	325
17.72	316
17.74	342
17.76	298
17.78	304
17.8	326
17.82	340
17.84	332
17.86	330
17.88	323
17.9	366
17.92	353
17.94	323
17.96	357
17.98	317
18	324
18.02	353
18.04	345
18.06	349
18.08	343
18.1	353
18.12	309
18.14	358
18.16	338
18.18	314
18.2	324
18.22	342
18.24	371
18.26	365
18.28	348
18.3	322
18.32	364
18.34	325
18.36	356
18.38	355
18.4	377
18.42	321
18.44	358
18.46	361
18.48	356
18.5	306
18.52	324
18.54	358
18.56	340
18.58	334
18.6	345
18.62	313
18.64	342
18.66	373
18.68	372
18.7	336
18.72	330
18.74	354
18.76	319
18.78	343
18.8	349
18.82	351
18.84	368
18.86	314
18.88	324
18.9	323
18.92	328
18.94	314
18.96	340
18.98	345
19	324
19.02	353
19.04	335
19.06	336
19.08	372
19.1	352
19.12	343
19.14	344
19.16	341
19.18	326
19.2	329
19.22	394
19.24	357
19.26	377
19.28	382
19.3	368
19.32	388
19.34	339
19.36	356
19.38	363
19.4	383
19.42	354
19.44	407
19.46	388
19.48	357
19.5	376
19.52	375
19.54	396
19.56	391
19.58	395
19.6	398
19.62	393
19.64	396
19.66	424
19.68	404
19.7	414
19.72	437
19.74	414
19.76	358
19.78	388
19.8	402
19.82	377
19.84	373
19.86	362
19.88	383
19.9	380
19.92	376
19.94	364
19.96	377
19.98	366
20	348
20.02	363
20.04	370
20.06	370
20.08	349
20.1	349
20.12	351
20.14	373
20.16	358
20.18	337
20.2	371
20.22	377
20.24	391
20.26	378
20.28	362
20.3	380
20.32	383
20.34	377
20.36	374
20.38	411
20.4	378
20.42	388
20.44	355
20.46	373
20.48	390
20.5	389
20.52	387
20.54	373
20.56	404
20.58	407
20.6	400
20.62	356
20.64	360
20.66	406
20.68	394
20.7	405
20.72	383
20.74	365
20.76	378
20.78	391
20.8	367
20.82	386
20.84	372
20.86	366
20.88	390
20.9	395
20.92	387
20.94	362
20.96	381
20.98	364
21	354
21.02	392
21.04	403
21.06	406
21.08	393
21.1	390
21.12	377
21.14	364
21.16	356
21.18	403
21.2	369
21.22	412
21.24	396
21.26	385
21.28	390
21.3	400
21.32	382
21.34	384
21.36	396
21.38	370
21.4	407
21.42	385
21.44	418
21.46	390
21.48	403
21.5	399
21.52	423
21.54	380
21.56	413
21.58	378
21.6	426
21.62	387
21.64	371
21.66	415
21.68	369
21.7	430
21.72	424
21.74	413
21.76	368
21.78	371
21.8	376
21.82	394
21.84	360
21.86	410
21.88	406
21.9	394
21.92	406
21.94	386
21.96	396
21.98	439
22	420
22.02	431
22.04	387
22.06	376
22.08	395
22.1	360
22.12	387
22.14	407
22.16	423
22.18	412
22.2	427
22.22	401
22.24	418
22.26	453
22.28	410
22.3	425
22.32	429
22.34	370
22.36	401
22.38	384
22.4	399
22.42	390
22.44	412
22.46	423
22.48	425
22.5	407
22.52	382
22.54	404
22.56	399
22.58	402
22.6	392
22.62	443
22.64	401
22.66	389
22.68	418
22.7	409
22.72	454
22.74	436
22.76	414
22.78	399
22.8	422
22.82	407
22.84	407
22.86	411
22.88	417
22.9	431
22.92	398
22.94	391
22.96	427
22.98	425
23	409
23.02	368
23.04	400
23.06	418
23.08	393
23.1	428
23.12	390
23.14	429
23.16	394
23.18	418
23.2	410
23.22	434
23.24	394
23.26	420
23.28	394
23.3	449
23.32	420
23.34	430
23.36	431
23.38	466
23.4	486
23.42	453
23.44	439
23.46	393
23.48	440
23.5	417
23.52	435
23.54	408
23.56	441
23.58	420
23.6	446
23.62	433
23.64	418
23.66	401
23.68	437
23.7	402
23.72	392
23.74	436
23.76	415
23.78	428
23.8	424
23.82	465
23.84	442
23.86	469
23.88	405
23.9	437
23.92	427
23.94	417
23.96	427
23.98	422
24	427
24.02	430
24.04	416
24.06	442
24.08	421
24.1	422
24.12	443
24.14	444
24.16	422
24.18	457
24.2	437
24.22	433
24.24	451
24.26	380
24.28	394
24.3	445
24.32	417
24.34	414
24.36	427
24.38	405
24.4	445
24.42	441
24.44	390
24.46	413
24.48	463
24.5	406
24.52	413
24.54	478
24.56	432
24.58	425
24.6	415
24.62	428
24.64	470
24.66	464
24.68	418
24.7	426
24.72	466
24.74	412
24.76	437
24.78	454
24.8	426
24.82	425
24.84	417
24.86	456
24.88	451
24.9	441
24.92	474
24.94	454
24.96	427
24.98	442
25	475
25.02	509
25.04	471
25.06	441
25.08	479
25.1	515
25.12	549
25.14	538
25.16	522
25.18	552
25.2	574
25.22	621
25.24	674
25.26	666
25.28	705
25.3	782
25.32	839
25.34	750
25.36	811
25.38	818
25.4	820
25.42	834
25.44	878
25.46	955
25.48	1028
25.5	1106
25.52	1163
25.54	1215
25.56	1215
25.58	1236
25.6	1073
25.62	990
25.64	900
25.66	795
25.68	684
25.7	664
25.72	643
25.74	563
25.76	554
25.78	528
25.8	469
25.82	495
25.84	515
25.86	513
25.88	511
25.9	481
25.92	507
25.94	503
25.96	466
25.98	485
26	452
26.02	503
26.04	442
26.06	505
26.08	461
26.1	436
26.12	418
26.14	444
26.16	423
26.18	418
26.2	496
26.22	474
26.24	489
26.26	493
26.28	451
26.3	500
26.32	437
26.34	440
26.36	423
26.38	461
26.4	460
26.42	470
26.44	480
26.46	463
26.48	413
26.5	469
26.52	481
26.54	506
26.56	454
26.58	441
26.6	461
26.62	498
26.64	440
26.66	455
26.68	451
26.7	443
26.72	444
26.74	453
26.76	411
26.78	433
26.8	409
26.82	445
26.84	435
26.86	474
26.88	474
26.9	451
26.92	442
26.94	440
26.96	432
26.98	452
27	425
27.02	418
27.04	423
27.06	459
27.08	432
27.1	471
27.12	439
27.14	448
27.16	439
27.18	426
27.2	448
27.22	460
27.24	471
27.26	494
27.28	455
27.3	466
27.32	473
27.34	491
27.36	479
27.38	519
27.4	533
27.42	558
27.44	540
27.46	528
27.48	526
27.5	511
27.52	498
27.54	480
27.56	437
27.58	459
27.6	473
27.62	470
27.64	450
27.66	465
27.68	413
27.7	445
27.72	440
27.74	454
27.76	448
27.78	398
27.8	416
27.82	417
27.84	388
27.86	454
27.88	452
27.9	412
27.92	433
27.94	462
27.96	430
27.98	415
28	406
28.02	427
28.04	432
28.06	463
28.08	429
28.1	415
28.12	393
28.14	435
28.16	462
28.18	413
28.2	412
28.22	428
28.24	434
28.26	396
28.28	426
28.3	398
28.32	436
28.34	418
28.36	411
28.38	435
28.4	448
28.42	405
28.44	411
28.46	407
28.48	411
28.5	434
28.52	431
28.54	456
28.56	404
28.58	423
28.6	469
28.62	414
28.64	453
28.66	445
28.68	433
28.7	429
28.72	422
28.74	423
28.76	418
28.78	464
28.8	427
28.82	426
28.84	421
28.86	378
28.88	392
28.9	397
28.92	387
28.94	424
28.96	410
28.98	387
29	400
29.02	432
29.04	408
29.06	461
29.08	397
29.1	420
29.12	392
29.14	422
29.16	423
29.18	425
29.2	420
29.22	409
29.24	415
29.26	400
29.28	390
29.3	415
29.32	415
29.34	405
29.36	432
29.38	416
29.4	437
29.42	419
29.44	406
29.46	437
29.48	453
29.5	441
29.52	390
29.54	425
29.56	399
29.58	403
29.6	424
29.62	433
29.64	425
29.66	449
29.68	417
29.7	413
29.72	431
29.74	410
29.76	419
29.78	415
29.8	391
29.82	371
29.84	381
29.86	382
29.88	398
29.9	390
29.92	389
29.94	408
29.96	398
29.98	410
30	391
30.02	430
30.04	390
30.06	443
30.08	423
30.1	409
30.12	384
30.14	432
30.16	379
30.18	369
30.2	409
30.22	323
30.24	380
30.26	375
30.28	372
30.3	366
30.32	389
30.34	395
30.36	353
30.38	407
30.4	390
30.42	392
30.44	411
30.46	401
30.48	363
30.5	397
30.52	393
30.54	378
30.56	421
30.58	359
30.6	397
30.62	399
30.64	382
30.66	415
30.68	384
30.7	419
30.72	407
30.74	381
30.76	412
30.78	387
30.8	388
30.82	421
30.84	389
30.86	352
30.88	396
30.9	363
30.92	399
30.94	394
30.96	405
30.98	387
31	384
31.02	376
31.04	405
31.06	391
31.08	385
31.1	381
31.12	387
31.14	388
31.16	414
31.18	403
31.2	421
31.22	390
31.24	383
31.26	405
31.28	374
31.3	400
31.32	408
31.34	370
31.36	379
31.38	385
31.4	374
31.42	383
31.44	368
31.46	363
31.48	342
31.5	383
31.52	393
31.54	389
31.56	356
31.58	365
31.6	370
31.62	368
31.64	336
31.66	351
31.68	350
31.7	328
31.72	359
31.74	334
31.76	390
31.78	379
31.8	380
31.82	331
31.84	328
31.86	369
31.88	368
31.9	387
31.92	367
31.94	375
31.96	367
31.98	342
32	368
32.02	377
32.04	358
32.06	347
32.08	323
32.1	339
32.12	317
32.14	350
32.16	371
32.18	359
32.2	318
32.22	343
32.24	358
32.26	363
32.28	361
32.3	315
32.32	366
32.34	338
32.36	355
32.38	343
32.4	369
32.42	358
32.44	344
32.46	334
32.48	332
32.5	322
32.52	337
32.54	343
32.56	314
32.58	327
32.6	329
32.62	336
32.64	320
32.66	318
32.68	339
32.7	325
32.72	375
32.74	329
32.76	320
32.78	347
32.8	337
32.82	349
32.84	356
32.86	362
32.88	366
32.9	349
32.92	306
32.94	339
32.96	348
32.98	354
33	336
33.02	341
33.04	312
33.06	309
33.08	336
33.1	312
33.12	339
33.14	330
33.16	327
33.18	308
33.2	332
33.22	360
33.24	338
33.26	344
33.28	342
33.3	329
33.32	322
33.34	332
33.36	328
33.38	340
33.4	349
33.42	298
33.44	342
33.46	358
33.48	349
33.5	303
33.52	292
33.54	323
33.56	337
33.58	334
33.6	364
33.62	308
33.64	315
33.66	323
33.68	301
33.7	292
33.72	318
33.74	320
33.76	336
33.78	347
33.8	365
33.82	331
33.84	321
33.86	365
33.88	323
33.9	320
33.92	317
33.94	337
33.96	341
33.98	339
34	331
34.02	306
34.04	322
34.06	366
34.08	294
34.1	338
34.12	344
34.14	358
34.16	353
34.18	310
34.2	365
34.22	327
34.24	334
34.26	319
34.28	324
34.3	328
34.32	343
34.34	370
34.36	345
34.38	368
34.4	374
34.42	322
34.44	370
34.46	356
34.48	356
34.5	354
34.52	337
34.54	361
34.56	332
34.58	374
34.6	353
34.62	391
34.64	390
34.66	383
34.68	419
34.7	428
34.72	429
34.74	406
34.76	404
34.78	440
34.8	461
34.82	484
34.84	505
34.86	531
34.88	566
34.9	637
34.92	659
34.94	744
34.96	712
34.98	829
35	927
35.02	1013
35.04	1161
35.06	1214
35.08	1353
35.1	1463
35.12	1534
35.14	1517
35.16	1431
35.18	1344
35.2	1202
35.22	1028
35.24	1009
35.26	837
35.28	742
35.3	593
35.32	573
35.34	489
35.36	483
35.38	476
35.4	424
35.42	386
35.44	410
35.46	426
35.48	408
35.5	359
35.52	378
35.54	379
35.56	338
35.58	352
35.6	315
35.62	337
35.64	340
35.66	354
35.68	345
35.7	337
35.72	322
35.74	311
35.76	324
35.78	286
35.8	337
35.82	309
35.84	320
35.86	288
35.88	329
35.9	339
35.92	318
35.94	279
35.96	307
35.98	300
36	320
36.02	326
36.04	345
36.06	328
36.08	313
36.1	289
36.12	306
36.14	322
36.16	324
36.18	306
36.2	286
36.22	267
36.24	277
36.26	283
36.28	307
36.3	289
36.32	265
36.34	284
36.36	282
36.38	268
36.4	263
36.42	262
36.44	286
36.46	278
36.48	262
36.5	258
36.52	297
36.54	284
36.56	306
36.58	277
36.6	279
36.62	301
36.64	246
36.66	267
36.68	286
36.7	288
36.72	303
36.74	276
36.76	293
36.78	283
36.8	272
36.82	318
36.84	258
36.86	268
36.88	287
36.9	309
36.92	286
36.94	254
36.96	271
36.98	281
37	279
37.02	271
37.04	269
37.06	306
37.08	282
37.1	278
37.12	252
37.14	293
37.16	278
37.18	281
37.2	273
37.22	300
37.24	291
37.26	315
37.28	268
37.3	281
37.32	302
37.34	291
37.36	314
37.38	296
37.4	314
37.42	316
37.44	322
37.46	338
37.48	387
37.5	392
37.52	438
37.54	371
37.56	436
37.58	497
37.6	513
37.62	568
37.64	607
37.66	637
37.68	685
37.7	788
37.72	855
37.74	924
37.76	967
37.78	861
37.8	867
37.82	827
37.84	724
37.86	635
37.88	598
37.9	535
37.92	440
37.94	378
37.96	333
37.98	322
38	335
38.02	307
38.04	268
38.06	323
38.08	266
38.1	276
38.12	288
38.14	254
38.16	267
38.18	246
38.2	262
38.22	259
38.24	292
38.26	263
38.28	269
38.3	259
38.32	233
38.34	244
38.36	251
38.38	261
38.4	246
38.42	277
38.44	259
38.46	259
38.48	255
38.5	272
38.52	277
38.54	244
38.56	252
38.58	260
38.6	257
38.62	232
38.64	242
38.66	234
38.68	260
38.7	267
38.72	246
38.74	263
38.76	252
38.78	245
38.8	255
38.82	226
38.84	238
38.86	236
38.88	255
38.9	251
38.92	223
38.94	229
38.96	270
38.98	263
39	234
39.02	230
39.04	220
39.06	239
39.08	245
39.1	245
39.12	234
39.14	256
39.16	241
39.18	251
39.2	242
39.22	246
39.24	249
39.26	231
39.28	245
39.3	221
39.32	240
39.34	239
39.36	253
39.38	244
39.4	211
39.42	230
39.44	253
39.46	244
39.48	221
39.5	231
39.52	229
39.54	256
39.56	224
39.58	258
39.6	241
39.62	251
39.64	232
39.66	244
39.68	254
39.7	255
39.72	242
39.74	232
39.76	245
39.78	240
39.8	273
39.82	238
39.84	234
39.86	241
39.88	256
39.9	253
39.92	268
39.94	244
39.96	246
39.98	263
40	252
40.02	232
40.04	216
40.06	255
40.08	265
40.1	234
40.12	269
40.14	256
40.16	229
40.18	230
40.2	221
40.22	234
40.24	222
40.26	269
40.28	228
40.3	278
40.32	228
40.34	221
40.36	214
40.38	229
40.4	244
40.42	244
40.44	216
40.46	241
40.48	226
40.5	212
40.52	262
40.54	246
40.56	241
40.58	225
40.6	202
40.62	235
40.64	231
40.66	240
40.68	237
40.7	246
40.72	238
40.74	254
40.76	211
40.78	262
40.8	250
40.82	246
40.84	225
40.86	235
40.88	233
40.9	245
40.92	255
40.94	242
40.96	249
40.98	237
41	240
41.02	212
41.04	236
41.06	230
41.08	249
41.1	259
41.12	256
41.14	242
41.16	251
41.18	269
41.2	277
41.22	244
41.24	269
41.26	250
41.28	245
41.3	227
41.32	248
41.34	233
41.36	223
41.38	215
41.4	224
41.42	256
41.44	247
41.46	218
41.48	223
41.5	229
41.52	237
41.54	217
41.56	225
41.58	240
41.6	255
41.62	262
41.64	239
41.66	242
41.68	251
41.7	243
41.72	258
41.74	239
41.76	238
41.78	216
41.8	238
41.82	232
41.84	242
41.86	234
41.88	242
41.9	244
41.92	266
41.94	236
41.96	236
41.98	266
42	244
42.02	221
42.04	247
42.06	218
42.08	228
42.1	240
42.12	226
42.14	226
42.16	242
42.18	265
42.2	236
42.22	244
42.24	258
42.26	244
42.28	249
42.3	241
42.32	254
42.34	252
42.36	260
42.38	213
42.4	239
42.42	246
42.44	237
42.46	226
42.48	250
42.5	275
42.52	259
42.54	269
42.56	276
42.58	239
42.6	244
42.62	245
42.64	253
42.66	259
42.68	267
42.7	271
42.72	286
42.74	276
42.76	271
42.78	285
42.8	276
42.82	281
42.84	287
42.86	322
42.88	311
42.9	323
42.92	350
42.94	329
42.96	364
42.98	346
43	387
43.02	453
43.04	451
43.06	479
43.08	534
43.1	543
43.12	634
43.14	704
43.16	805
43.18	851
43.2	982
43.22	1122
43.24	1154
43.26	1395
43.28	1522
43.3	1684
43.32	1707
43.34	1683
43.36	1610
43.38	1478
43.4	1294
43.42	1234
43.44	1122
43.46	975
43.48	829
43.5	728
43.52	569
43.54	527
43.56	458
43.58	409
43.6	384
43.62	361
43.64	314
43.66	346
43.68	322
43.7	303
43.72	307
43.74	290
43.76	270
43.78	276
43.8	242
43.82	245
43.84	253
43.86	262
43.88	254
43.9	262
43.92	242
43.94	257
43.96	272
43.98	225
44	216
44.02	251
44.04	227
44.06	225
44.08	216
44.1	233
44.12	229
44.14	226
44.16	233
44.18	202
44.2	222
44.22	237
44.24	221
44.26	216
44.28	234
44.3	225
44.32	242
44.34	238
44.36	207
44.38	200
44.4	220
44.42	195
44.44	218
44.46	217
44.48	208
44.5	221
44.52	254
44.54	231
44.56	252
44.58	230
44.6	229
44.62	212
44.64	241
44.66	253
44.68	235
44.7	243
44.72	207
44.74	199
44.76	202
44.78	198
44.8	212
44.82	218
44.84	228
44.86	236
44.88	249
44.9	218
44.92	254
44.94	242
44.96	217
44.98	261
[truncated: 2,251 more rows]
