# Supplementary material for: Research on desiliconization of brown corundum fly dust and bauxite based on roasting-alkali leaching method
Source: PLoS One. 2025 Feb 5;20(2):e0316172. doi: 10.1371/journal.pone.0316172 (PMC11798484; doi:10.1371/journal.pone.0316172)
Supplement: S2 File — a, b, c, d, e, and f correspond to the samples with ratios of 1:0, 1:2, 1:4, 1:6, 1:8, and 0:1, respectively. (ZIP) [file pone.0316172.s002.zip › c.xlsx]

## Sheet: Sheet1
5	658
5.02	684
5.04	687
5.06	673
5.08	622
5.1	622
5.12	648
5.14	652
5.16	681
5.18	687
5.2	643
5.22	634
5.24	654
5.26	653
5.28	681
5.3	632
5.32	647
5.34	608
5.36	645
5.38	627
5.4	655
5.42	653
5.44	608
5.46	606
5.48	687
5.5	638
5.52	620
5.54	646
5.56	594
5.58	627
5.6	612
5.62	616
5.64	631
5.66	644
5.68	647
5.7	606
5.72	596
5.74	584
5.76	603
5.78	562
5.8	587
5.82	581
5.84	606
5.86	611
5.88	569
5.9	593
5.92	592
5.94	621
5.96	590
5.98	584
6	621
6.02	578
6.04	561
6.06	602
6.08	557
6.1	582
6.12	614
6.14	592
6.16	561
6.18	606
6.2	569
6.22	590
6.24	584
6.26	584
6.28	592
6.3	558
6.32	561
6.34	602
6.36	568
6.38	643
6.4	568
6.42	568
6.44	555
6.46	575
6.48	578
6.5	545
6.52	558
6.54	568
6.56	574
6.58	552
6.6	524
6.62	562
6.64	536
6.66	577
6.68	569
6.7	558
6.72	527
6.74	512
6.76	560
6.78	582
6.8	553
6.82	510
6.84	535
6.86	566
6.88	547
6.9	542
6.92	535
6.94	522
6.96	548
6.98	563
7	530
7.02	572
7.04	564
7.06	574
7.08	539
7.1	531
7.12	553
7.14	515
7.16	495
7.18	533
7.2	529
7.22	523
7.24	490
7.26	535
7.28	532
7.3	579
7.32	521
7.34	514
7.36	525
7.38	518
7.4	553
7.42	521
7.44	504
7.46	542
7.48	523
7.5	550
7.52	554
7.54	527
7.56	537
7.58	501
7.6	508
7.62	524
7.64	547
7.66	518
7.68	500
7.7	498
7.72	533
7.74	525
7.76	535
7.78	541
7.8	528
7.82	543
7.84	529
7.86	491
7.88	510
7.9	502
7.92	537
7.94	522
7.96	514
7.98	501
8	522
8.02	507
8.04	480
8.06	548
8.08	496
8.1	495
8.12	489
8.14	517
8.16	512
8.18	531
8.2	520
8.22	521
8.24	496
8.26	532
8.28	527
8.3	498
8.32	466
8.34	516
8.36	486
8.38	486
8.4	483
8.42	468
8.44	439
8.46	474
8.48	464
8.5	476
8.52	479
8.54	462
8.56	461
8.58	497
8.6	466
8.62	506
8.64	477
8.66	460
8.68	511
8.7	468
8.72	483
8.74	487
8.76	503
8.78	445
8.8	499
8.82	493
8.84	490
8.86	486
8.88	438
8.9	493
8.92	459
8.94	441
8.96	458
8.98	480
9	471
9.02	455
9.04	487
9.06	457
9.08	451
9.1	461
9.12	458
9.14	432
9.16	442
9.18	473
9.2	465
9.22	467
9.24	450
9.26	467
9.28	443
9.3	444
9.32	455
9.34	509
9.36	427
9.38	462
9.4	453
9.42	471
9.44	460
9.46	417
9.48	444
9.5	411
9.52	427
9.54	448
9.56	458
9.58	448
9.6	450
9.62	419
9.64	409
9.66	405
9.68	398
9.7	437
9.72	441
9.74	446
9.76	467
9.78	421
9.8	448
9.82	439
9.84	465
9.86	421
9.88	409
9.9	407
9.92	428
9.94	402
9.96	415
9.98	429
10	428
10.02	434
10.04	420
10.06	428
10.08	424
10.1	452
10.12	445
10.14	437
10.16	435
10.18	433
10.2	434
10.22	454
10.24	406
10.26	425
10.28	396
10.3	397
10.32	397
10.34	411
10.36	387
10.38	443
10.4	406
10.42	445
10.44	395
10.46	440
10.48	442
10.5	439
10.52	424
10.54	405
10.56	408
10.58	400
10.6	411
10.62	427
10.64	405
10.66	436
10.68	392
10.7	414
10.72	435
10.74	445
10.76	415
10.78	383
10.8	433
10.82	395
10.84	406
10.86	379
10.88	399
10.9	403
10.92	398
10.94	398
10.96	415
10.98	413
11	382
11.02	374
11.04	405
11.06	387
11.08	392
11.1	371
11.12	388
11.14	385
11.16	408
11.18	370
11.2	411
11.22	385
11.24	393
11.26	368
11.28	384
11.3	427
11.32	379
11.34	385
11.36	362
11.38	387
11.4	350
11.42	385
11.44	367
11.46	369
11.48	349
11.5	359
11.52	372
11.54	362
11.56	397
11.58	380
11.6	407
11.62	387
11.64	384
11.66	366
11.68	360
11.7	387
11.72	398
11.74	399
11.76	372
11.78	366
11.8	345
11.82	378
11.84	357
11.86	393
11.88	373
11.9	382
11.92	375
11.94	381
11.96	415
11.98	323
12	347
12.02	384
12.04	366
12.06	372
12.08	352
12.1	357
12.12	361
12.14	339
12.16	349
12.18	323
12.2	393
12.22	357
12.24	383
12.26	364
12.28	362
12.3	367
12.32	395
12.34	370
12.36	379
12.38	396
12.4	383
12.42	375
12.44	354
12.46	316
12.48	334
12.5	393
12.52	350
12.54	369
12.56	355
12.58	359
12.6	340
12.62	348
12.64	354
12.66	363
12.68	363
12.7	367
12.72	376
12.74	371
12.76	407
12.78	389
12.8	366
12.82	373
12.84	342
12.86	334
12.88	350
12.9	353
12.92	352
12.94	343
12.96	373
12.98	348
13	330
13.02	362
13.04	373
13.06	344
13.08	340
13.1	345
13.12	374
13.14	341
13.16	366
13.18	348
13.2	315
13.22	369
13.24	356
13.26	344
13.28	367
13.3	351
13.32	332
13.34	334
13.36	327
13.38	368
13.4	352
13.42	344
13.44	331
13.46	349
13.48	326
13.5	361
13.52	350
13.54	372
13.56	333
13.58	336
13.6	352
13.62	359
13.64	356
13.66	342
13.68	342
13.7	346
13.72	327
13.74	351
13.76	330
13.78	343
13.8	300
13.82	329
13.84	362
13.86	328
13.88	366
13.9	370
13.92	367
13.94	340
13.96	335
13.98	375
14	368
14.02	354
14.04	329
14.06	323
14.08	335
14.1	326
14.12	355
14.14	353
14.16	313
14.18	310
14.2	333
14.22	381
14.24	332
14.26	321
14.28	319
14.3	342
14.32	316
14.34	338
14.36	339
14.38	327
14.4	374
14.42	339
14.44	307
14.46	316
14.48	320
14.5	338
14.52	315
14.54	327
14.56	307
14.58	337
14.6	321
14.62	329
14.64	352
14.66	338
14.68	339
14.7	348
14.72	383
14.74	323
14.76	372
14.78	348
14.8	326
14.82	322
14.84	316
14.86	319
14.88	357
14.9	340
14.92	320
14.94	315
14.96	350
14.98	313
15	305
15.02	356
15.04	327
15.06	312
15.08	353
15.1	313
15.12	323
15.14	316
15.16	320
15.18	320
15.2	309
15.22	352
15.24	325
15.26	339
15.28	314
15.3	310
15.32	342
15.34	346
15.36	307
15.38	348
15.4	325
15.42	341
15.44	303
15.46	379
15.48	327
15.5	348
15.52	316
15.54	342
15.56	338
15.58	338
15.6	350
15.62	323
15.64	344
15.66	328
15.68	332
15.7	322
15.72	312
15.74	357
15.76	354
15.78	314
15.8	336
15.82	344
15.84	359
15.86	320
15.88	348
15.9	349
15.92	307
15.94	362
15.96	340
15.98	359
16	353
16.02	338
16.04	320
16.06	309
16.08	320
16.1	315
16.12	329
16.14	339
16.16	346
16.18	333
16.2	344
16.22	331
16.24	359
16.26	339
16.28	317
16.3	340
16.32	321
16.34	311
16.36	313
16.38	328
16.4	336
16.42	327
16.44	366
16.46	342
16.48	352
16.5	350
16.52	340
16.54	368
16.56	332
16.58	346
16.6	360
16.62	338
16.64	300
16.66	324
16.68	324
16.7	315
16.72	349
16.74	352
16.76	323
16.78	350
16.8	358
16.82	339
16.84	341
16.86	371
16.88	341
16.9	344
16.92	346
16.94	340
16.96	325
16.98	344
17	342
17.02	329
17.04	332
17.06	362
17.08	325
17.1	329
17.12	345
17.14	335
17.16	325
17.18	353
17.2	327
17.22	315
17.24	337
17.26	330
17.28	344
17.3	341
17.32	327
17.34	329
17.36	294
17.38	349
17.4	308
17.42	367
17.44	363
17.46	396
17.48	362
17.5	312
17.52	351
17.54	321
17.56	346
17.58	356
17.6	379
17.62	329
17.64	326
17.66	347
17.68	378
17.7	328
17.72	319
17.74	345
17.76	301
17.78	307
17.8	329
17.82	343
17.84	335
17.86	333
17.88	326
17.9	369
17.92	356
17.94	326
17.96	360
17.98	320
18	327
18.02	356
18.04	348
18.06	352
18.08	346
18.1	356
18.12	312
18.14	361
18.16	341
18.18	317
18.2	327
18.22	345
18.24	374
18.26	368
18.28	351
18.3	325
18.32	367
18.34	328
18.36	359
18.38	358
18.4	380
18.42	324
18.44	361
18.46	364
18.48	359
18.5	309
18.52	327
18.54	361
18.56	343
18.58	337
18.6	348
18.62	316
18.64	345
18.66	376
18.68	375
18.7	339
18.72	333
18.74	357
18.76	322
18.78	346
18.8	352
18.82	354
18.84	371
18.86	317
18.88	327
18.9	326
18.92	331
18.94	317
18.96	343
18.98	348
19	327
19.02	356
19.04	338
19.06	339
19.08	375
19.1	355
19.12	346
19.14	347
19.16	344
19.18	329
19.2	332
19.22	397
19.24	360
19.26	380
19.28	385
19.3	371
19.32	391
19.34	342
19.36	359
19.38	366
19.4	386
19.42	357
19.44	410
19.46	391
19.48	360
19.5	379
19.52	378
19.54	399
19.56	394
19.58	398
19.6	401
19.62	396
19.64	399
19.66	427
19.68	407
19.7	417
19.72	440
19.74	417
19.76	361
19.78	391
19.8	405
19.82	380
19.84	376
19.86	365
19.88	386
19.9	383
19.92	379
19.94	367
19.96	380
19.98	369
20	351
20.02	366
20.04	373
20.06	373
20.08	352
20.1	352
20.12	354
20.14	376
20.16	361
20.18	340
20.2	374
20.22	380
20.24	394
20.26	381
20.28	365
20.3	383
20.32	386
20.34	380
20.36	377
20.38	414
20.4	381
20.42	391
20.44	358
20.46	376
20.48	393
20.5	392
20.52	390
20.54	376
20.56	407
20.58	410
20.6	403
20.62	359
20.64	363
20.66	409
20.68	397
20.7	408
20.72	386
20.74	368
20.76	381
20.78	394
20.8	370
20.82	389
20.84	375
20.86	369
20.88	393
20.9	398
20.92	390
20.94	365
20.96	384
20.98	367
21	357
21.02	395
21.04	406
21.06	409
21.08	396
21.1	393
21.12	380
21.14	367
21.16	359
21.18	406
21.2	372
21.22	415
21.24	399
21.26	388
21.28	393
21.3	403
21.32	385
21.34	387
21.36	399
21.38	373
21.4	410
21.42	388
21.44	421
21.46	393
21.48	406
21.5	402
21.52	426
21.54	383
21.56	416
21.58	381
21.6	429
21.62	390
21.64	374
21.66	418
21.68	372
21.7	433
21.72	427
21.74	416
21.76	371
21.78	374
21.8	379
21.82	397
21.84	363
21.86	413
21.88	409
21.9	397
21.92	409
21.94	389
21.96	399
21.98	442
22	423
22.02	434
22.04	390
22.06	379
22.08	398
22.1	363
22.12	390
22.14	410
22.16	426
22.18	415
22.2	430
22.22	404
22.24	421
22.26	456
22.28	413
22.3	428
22.32	432
22.34	373
22.36	404
22.38	387
22.4	402
22.42	393
22.44	415
22.46	426
22.48	428
22.5	410
22.52	385
22.54	407
22.56	402
22.58	405
22.6	395
22.62	446
22.64	404
22.66	392
22.68	421
22.7	412
22.72	457
22.74	439
22.76	417
22.78	402
22.8	425
22.82	410
22.84	410
22.86	414
22.88	420
22.9	434
22.92	401
22.94	394
22.96	430
22.98	428
23	412
23.02	371
23.04	403
23.06	421
23.08	396
23.1	431
23.12	393
23.14	432
23.16	397
23.18	421
23.2	413
23.22	437
23.24	397
23.26	423
23.28	397
23.3	452
23.32	423
23.34	433
23.36	434
23.38	469
23.4	489
23.42	456
23.44	442
23.46	396
23.48	443
23.5	420
23.52	438
23.54	411
23.56	444
23.58	423
23.6	449
23.62	436
23.64	421
23.66	404
23.68	440
23.7	405
23.72	395
23.74	439
23.76	418
23.78	431
23.8	427
23.82	468
23.84	445
23.86	472
23.88	408
23.9	440
23.92	430
23.94	420
23.96	430
23.98	425
24	430
24.02	433
24.04	419
24.06	445
24.08	424
24.1	425
24.12	446
24.14	447
24.16	425
24.18	460
24.2	440
24.22	436
24.24	454
24.26	383
24.28	397
24.3	448
24.32	420
24.34	417
24.36	430
24.38	408
24.4	448
24.42	444
24.44	393
24.46	416
24.48	466
24.5	409
24.52	416
24.54	481
24.56	435
24.58	428
24.6	418
24.62	431
24.64	473
24.66	467
24.68	421
24.7	429
24.72	469
24.74	415
24.76	440
24.78	457
24.8	429
24.82	428
24.84	420
24.86	459
24.88	454
24.9	444
24.92	477
24.94	457
24.96	430
24.98	445
25	478
25.02	512
25.04	474
25.06	444
25.08	482
25.1	518
25.12	552
25.14	541
25.16	525
25.18	555
25.2	577
25.22	624
25.24	677
25.26	669
25.28	708
25.3	785
25.32	842
25.34	753
25.36	814
25.38	821
25.4	823
25.42	837
25.44	881
25.46	958
25.48	1031
25.5	1109
25.52	1166
25.54	1218
25.56	1218
25.58	1239
25.6	1076
25.62	993
25.64	903
25.66	798
25.68	687
25.7	667
25.72	646
25.74	566
25.76	557
25.78	531
25.8	472
25.82	498
25.84	518
25.86	516
25.88	514
25.9	484
25.92	510
25.94	506
25.96	469
25.98	488
26	455
26.02	506
26.04	445
26.06	508
26.08	464
26.1	439
26.12	421
26.14	447
26.16	426
26.18	421
26.2	499
26.22	477
26.24	492
26.26	496
26.28	454
26.3	503
26.32	440
26.34	443
26.36	426
26.38	464
26.4	463
26.42	473
26.44	483
26.46	466
26.48	416
26.5	472
26.52	484
26.54	509
26.56	457
26.58	444
26.6	464
26.62	501
26.64	443
26.66	458
26.68	454
26.7	446
26.72	447
26.74	456
26.76	414
26.78	436
26.8	412
26.82	448
26.84	438
26.86	477
26.88	477
26.9	454
26.92	445
26.94	443
26.96	435
26.98	455
27	428
27.02	421
27.04	426
27.06	462
27.08	435
27.1	474
27.12	442
27.14	451
27.16	442
27.18	429
27.2	451
27.22	463
27.24	474
27.26	497
27.28	458
27.3	469
27.32	476
27.34	494
27.36	482
27.38	522
27.4	536
27.42	561
27.44	543
27.46	531
27.48	529
27.5	514
27.52	501
27.54	483
27.56	440
27.58	462
27.6	476
27.62	473
27.64	453
27.66	468
27.68	416
27.7	448
27.72	443
27.74	457
27.76	451
27.78	401
27.8	419
27.82	420
27.84	391
27.86	457
27.88	455
27.9	415
27.92	436
27.94	465
27.96	433
27.98	418
28	409
28.02	430
28.04	435
28.06	466
28.08	432
28.1	418
28.12	396
28.14	438
28.16	465
28.18	416
28.2	415
28.22	431
28.24	437
28.26	399
28.28	429
28.3	401
28.32	439
28.34	421
28.36	414
28.38	438
28.4	451
28.42	408
28.44	414
28.46	410
28.48	414
28.5	437
28.52	434
28.54	459
28.56	407
28.58	426
28.6	472
28.62	417
28.64	456
28.66	448
28.68	436
28.7	432
28.72	425
28.74	426
28.76	421
28.78	467
28.8	430
28.82	429
28.84	424
28.86	381
28.88	395
28.9	400
28.92	390
28.94	427
28.96	413
28.98	390
29	403
29.02	435
29.04	411
29.06	464
29.08	400
29.1	423
29.12	395
29.14	425
29.16	426
29.18	428
29.2	423
29.22	412
29.24	418
29.26	403
29.28	393
29.3	418
29.32	418
29.34	408
29.36	435
29.38	419
29.4	440
29.42	422
29.44	409
29.46	440
29.48	456
29.5	444
29.52	393
29.54	428
29.56	402
29.58	406
29.6	427
29.62	436
29.64	428
29.66	452
29.68	420
29.7	416
29.72	434
29.74	413
29.76	422
29.78	418
29.8	394
29.82	374
29.84	384
29.86	385
29.88	401
29.9	393
29.92	392
29.94	411
29.96	401
29.98	413
30	394
30.02	433
30.04	393
30.06	446
30.08	426
30.1	412
30.12	387
30.14	435
30.16	382
30.18	372
30.2	412
30.22	326
30.24	383
30.26	378
30.28	375
30.3	369
30.32	392
30.34	398
30.36	356
30.38	410
30.4	393
30.42	395
30.44	414
30.46	404
30.48	366
30.5	400
30.52	396
30.54	381
30.56	424
30.58	362
30.6	400
30.62	402
30.64	385
30.66	418
30.68	387
30.7	422
30.72	410
30.74	384
30.76	415
30.78	390
30.8	391
30.82	424
30.84	392
30.86	355
30.88	399
30.9	366
30.92	402
30.94	397
30.96	408
30.98	390
31	387
31.02	379
31.04	408
31.06	394
31.08	388
31.1	384
31.12	390
31.14	391
31.16	417
31.18	406
31.2	424
31.22	393
31.24	386
31.26	408
31.28	377
31.3	403
31.32	411
31.34	373
31.36	382
31.38	388
31.4	377
31.42	386
31.44	371
31.46	366
31.48	345
31.5	386
31.52	396
31.54	392
31.56	359
31.58	368
31.6	373
31.62	371
31.64	339
31.66	354
31.68	353
31.7	331
31.72	362
31.74	337
31.76	393
31.78	382
31.8	383
31.82	334
31.84	331
31.86	372
31.88	371
31.9	390
31.92	370
31.94	378
31.96	370
31.98	345
32	371
32.02	380
32.04	361
32.06	350
32.08	326
32.1	342
32.12	320
32.14	353
32.16	374
32.18	362
32.2	321
32.22	346
32.24	361
32.26	366
32.28	364
32.3	318
32.32	369
32.34	341
32.36	358
32.38	346
32.4	372
32.42	361
32.44	347
32.46	337
32.48	335
32.5	325
32.52	340
32.54	346
32.56	317
32.58	330
32.6	332
32.62	339
32.64	323
32.66	321
32.68	342
32.7	328
32.72	378
32.74	332
32.76	323
32.78	350
32.8	340
32.82	352
32.84	359
32.86	365
32.88	369
32.9	352
32.92	309
32.94	342
32.96	351
32.98	357
33	339
33.02	344
33.04	315
33.06	312
33.08	339
33.1	315
33.12	342
33.14	333
33.16	330
33.18	311
33.2	335
33.22	363
33.24	341
33.26	347
33.28	345
33.3	332
33.32	325
33.34	335
33.36	331
33.38	343
33.4	352
33.42	301
33.44	345
33.46	361
33.48	352
33.5	306
33.52	295
33.54	326
33.56	340
33.58	337
33.6	367
33.62	311
33.64	318
33.66	326
33.68	304
33.7	295
33.72	321
33.74	323
33.76	339
33.78	350
33.8	368
33.82	334
33.84	324
33.86	368
33.88	326
33.9	323
33.92	320
33.94	340
33.96	344
33.98	342
34	334
34.02	309
34.04	325
34.06	369
34.08	297
34.1	341
34.12	347
34.14	361
34.16	356
34.18	313
34.2	368
34.22	330
34.24	337
34.26	322
34.28	327
34.3	331
34.32	346
34.34	373
34.36	348
34.38	371
34.4	377
34.42	325
34.44	373
34.46	359
34.48	359
34.5	357
34.52	340
34.54	364
34.56	335
34.58	377
34.6	356
34.62	394
34.64	393
34.66	386
34.68	422
34.7	431
34.72	432
34.74	409
34.76	407
34.78	443
34.8	464
34.82	487
34.84	508
34.86	534
34.88	569
34.9	640
34.92	662
34.94	747
34.96	715
34.98	832
35	930
35.02	1016
35.04	1164
35.06	1217
35.08	1356
35.1	1466
35.12	1537
35.14	1520
35.16	1434
35.18	1347
35.2	1205
35.22	1031
35.24	1012
35.26	840
35.28	745
35.3	596
35.32	576
35.34	492
35.36	486
35.38	479
35.4	427
35.42	389
35.44	413
35.46	429
35.48	411
35.5	362
35.52	381
35.54	382
35.56	341
35.58	355
35.6	318
35.62	340
35.64	343
35.66	357
35.68	348
35.7	340
35.72	325
35.74	314
35.76	327
35.78	289
35.8	340
35.82	312
35.84	323
35.86	291
35.88	332
35.9	342
35.92	321
35.94	282
35.96	310
35.98	303
36	323
36.02	329
36.04	348
36.06	331
36.08	316
36.1	292
36.12	309
36.14	325
36.16	327
36.18	309
36.2	289
36.22	270
36.24	280
36.26	286
36.28	310
36.3	292
36.32	268
36.34	287
36.36	285
36.38	271
36.4	266
36.42	265
36.44	289
36.46	281
36.48	265
36.5	261
36.52	300
36.54	287
36.56	309
36.58	280
36.6	282
36.62	304
36.64	249
36.66	270
36.68	289
36.7	291
36.72	306
36.74	279
36.76	296
36.78	286
36.8	275
36.82	321
36.84	261
36.86	271
36.88	290
36.9	312
36.92	289
36.94	257
36.96	274
36.98	284
37	282
37.02	274
37.04	272
37.06	309
37.08	285
37.1	281
37.12	255
37.14	296
37.16	281
37.18	284
37.2	276
37.22	303
37.24	294
37.26	318
37.28	271
37.3	284
37.32	305
37.34	294
37.36	317
37.38	299
37.4	317
37.42	319
37.44	325
37.46	341
37.48	390
37.5	395
37.52	441
37.54	374
37.56	439
37.58	500
37.6	516
37.62	571
37.64	610
37.66	640
37.68	688
37.7	791
37.72	858
37.74	927
37.76	970
37.78	864
37.8	870
37.82	830
37.84	727
37.86	638
37.88	601
37.9	538
37.92	443
37.94	381
37.96	336
37.98	325
38	338
38.02	310
38.04	271
38.06	326
38.08	269
38.1	279
38.12	291
38.14	257
38.16	270
38.18	249
38.2	265
38.22	262
38.24	295
38.26	266
38.28	272
38.3	262
38.32	236
38.34	247
38.36	254
38.38	264
38.4	249
38.42	280
38.44	262
38.46	262
38.48	258
38.5	275
38.52	280
38.54	247
38.56	255
38.58	263
38.6	260
38.62	235
38.64	245
38.66	237
38.68	263
38.7	270
38.72	249
38.74	266
38.76	255
38.78	248
38.8	258
38.82	229
38.84	241
38.86	239
38.88	258
38.9	254
38.92	226
38.94	232
38.96	273
38.98	266
39	237
39.02	233
39.04	223
39.06	242
39.08	248
39.1	248
39.12	237
39.14	259
39.16	244
39.18	254
39.2	245
39.22	249
39.24	252
39.26	234
39.28	248
39.3	224
39.32	243
39.34	242
39.36	256
39.38	247
39.4	214
39.42	233
39.44	256
39.46	247
39.48	224
39.5	234
39.52	232
39.54	259
39.56	227
39.58	261
39.6	244
39.62	254
39.64	235
39.66	247
39.68	257
39.7	258
39.72	245
39.74	235
39.76	248
39.78	243
39.8	276
39.82	241
39.84	237
39.86	244
39.88	259
39.9	256
39.92	271
39.94	247
39.96	249
39.98	266
40	255
40.02	235
40.04	219
40.06	258
40.08	268
40.1	237
40.12	272
40.14	259
40.16	232
40.18	233
40.2	224
40.22	237
40.24	225
40.26	272
40.28	231
40.3	281
40.32	231
40.34	224
40.36	217
40.38	232
40.4	247
40.42	247
40.44	219
40.46	244
40.48	229
40.5	215
40.52	265
40.54	249
40.56	244
40.58	228
40.6	205
40.62	238
40.64	234
40.66	243
40.68	240
40.7	249
40.72	241
40.74	257
40.76	214
40.78	265
40.8	253
40.82	249
40.84	228
40.86	238
40.88	236
40.9	248
40.92	258
40.94	245
40.96	252
40.98	240
41	243
41.02	215
41.04	239
41.06	233
41.08	252
41.1	262
41.12	259
41.14	245
41.16	254
41.18	272
41.2	280
41.22	247
41.24	272
41.26	253
41.28	248
41.3	230
41.32	251
41.34	236
41.36	226
41.38	218
41.4	227
41.42	259
41.44	250
41.46	221
41.48	226
41.5	232
41.52	240
41.54	220
41.56	228
41.58	243
41.6	258
41.62	265
41.64	242
41.66	245
41.68	254
41.7	246
41.72	261
41.74	242
41.76	241
41.78	219
41.8	241
41.82	235
41.84	245
41.86	237
41.88	245
41.9	247
41.92	269
41.94	239
41.96	239
41.98	269
42	247
42.02	224
42.04	250
42.06	221
42.08	231
42.1	243
42.12	229
42.14	229
42.16	245
42.18	268
42.2	239
42.22	247
42.24	261
42.26	247
42.28	252
42.3	244
42.32	257
42.34	255
42.36	263
42.38	216
42.4	242
42.42	249
42.44	240
42.46	229
42.48	253
42.5	278
42.52	262
42.54	272
42.56	279
42.58	242
42.6	247
42.62	248
42.64	256
42.66	262
42.68	270
42.7	274
42.72	289
42.74	279
42.76	274
42.78	288
42.8	279
42.82	284
42.84	290
42.86	325
42.88	314
42.9	326
42.92	353
42.94	332
42.96	367
42.98	349
43	390
43.02	456
43.04	454
43.06	482
43.08	537
43.1	546
43.12	637
43.14	707
43.16	808
43.18	854
43.2	985
43.22	1125
43.24	1157
43.26	1398
43.28	1525
43.3	1687
43.32	1710
43.34	1686
43.36	1613
43.38	1481
43.4	1297
43.42	1237
43.44	1125
43.46	978
43.48	832
43.5	731
43.52	572
43.54	530
43.56	461
43.58	412
43.6	387
43.62	364
43.64	317
43.66	349
43.68	325
43.7	306
43.72	310
43.74	293
43.76	273
43.78	279
43.8	245
43.82	248
43.84	256
43.86	265
43.88	257
43.9	265
43.92	245
43.94	260
43.96	275
43.98	228
44	219
44.02	254
44.04	230
44.06	228
44.08	219
44.1	236
44.12	232
44.14	229
44.16	236
44.18	205
44.2	225
44.22	240
44.24	224
44.26	219
44.28	237
44.3	228
44.32	245
44.34	241
44.36	210
44.38	203
44.4	223
44.42	198
44.44	221
44.46	220
44.48	211
44.5	224
44.52	257
44.54	234
44.56	255
44.58	233
44.6	232
44.62	215
44.64	244
44.66	256
44.68	238
44.7	246
44.72	210
44.74	202
44.76	205
44.78	201
44.8	215
44.82	221
44.84	231
44.86	239
44.88	252
44.9	221
44.92	257
44.94	245
44.96	220
44.98	264
[truncated: 2,251 more rows]
