# Supplementary material for: Research on desiliconization of brown corundum fly dust and bauxite based on roasting-alkali leaching method
Source: PLoS One. 2025 Feb 5;20(2):e0316172. doi: 10.1371/journal.pone.0316172 (PMC11798484; doi:10.1371/journal.pone.0316172)
Supplement: S2 File — a, b, c, d, e, and f correspond to the samples with ratios of 1:0, 1:2, 1:4, 1:6, 1:8, and 0:1, respectively. (ZIP) [file pone.0316172.s002.zip › d.xlsx]

## Sheet: Sheet1
5	729
5.02	704
5.04	708
5.06	695
5.08	682
5.1	703
5.12	693
5.14	687
5.16	721
5.18	743
5.2	714
5.22	721
5.24	704
5.26	696
5.28	731
5.3	743
5.32	672
5.34	739
5.36	729
5.38	699
5.4	720
5.42	666
5.44	677
5.46	642
5.48	693
5.5	668
5.52	727
5.54	641
5.56	632
5.58	676
5.6	709
5.62	649
5.64	662
5.66	697
5.68	716
5.7	744
5.72	640
5.74	665
5.76	645
5.78	660
5.8	658
5.82	689
5.84	675
5.86	666
5.88	634
5.9	646
5.92	675
5.94	660
5.96	660
5.98	692
6	659
6.02	614
6.04	613
6.06	673
6.08	658
6.1	648
6.12	653
6.14	663
6.16	635
6.18	688
6.2	699
6.22	691
6.24	671
6.26	637
6.28	673
6.3	660
6.32	642
6.34	624
6.36	636
6.38	625
6.4	660
6.42	675
6.44	624
6.46	633
6.48	675
6.5	683
6.52	655
6.54	660
6.56	682
6.58	638
6.6	630
6.62	628
6.64	594
6.66	612
6.68	648
6.7	647
6.72	677
6.74	644
6.76	636
6.78	633
6.8	640
6.82	625
6.84	664
6.86	623
6.88	628
6.9	634
6.92	651
6.94	665
6.96	620
6.98	612
7	688
7.02	657
7.04	654
7.06	623
7.08	645
7.1	589
7.12	593
7.14	609
7.16	667
7.18	639
7.2	612
7.22	629
7.24	622
7.26	626
7.28	572
7.3	594
7.32	575
7.34	593
7.36	570
7.38	624
7.4	629
7.42	597
7.44	623
7.46	620
7.48	647
7.5	616
7.52	633
7.54	609
7.56	598
7.58	562
7.6	646
7.62	648
7.64	606
7.66	641
7.68	570
7.7	628
7.72	586
7.74	604
7.76	570
7.78	618
7.8	596
7.82	600
7.84	624
7.86	608
7.88	633
7.9	579
7.92	586
7.94	584
7.96	579
7.98	589
8	605
8.02	580
8.04	574
8.06	570
8.08	573
8.1	570
8.12	599
8.14	588
8.16	594
8.18	564
8.2	619
8.22	547
8.24	584
8.26	618
8.28	580
8.3	590
8.32	578
8.34	556
8.36	601
8.38	581
8.4	599
8.42	584
8.44	570
8.46	580
8.48	591
8.5	629
8.52	604
8.54	591
8.56	611
8.58	569
8.6	601
8.62	606
8.64	547
8.66	587
8.68	576
8.7	551
8.72	574
8.74	553
8.76	542
8.78	554
8.8	533
8.82	576
8.84	516
8.86	546
8.88	599
8.9	561
8.92	549
8.94	529
8.96	566
8.98	533
9	520
9.02	591
9.04	576
9.06	587
9.08	537
9.1	554
9.12	557
9.14	540
9.16	527
9.18	516
9.2	531
9.22	577
9.24	518
9.26	554
9.28	546
9.3	535
9.32	542
9.34	566
9.36	543
9.38	539
9.4	560
9.42	530
9.44	563
9.46	541
9.48	525
9.5	503
9.52	567
9.54	543
9.56	514
9.58	545
9.6	520
9.62	518
9.64	545
9.66	498
9.68	539
9.7	542
9.72	504
9.74	492
9.76	502
9.78	515
9.8	554
9.82	514
9.84	557
9.86	544
9.88	485
9.9	505
9.92	517
9.94	509
9.96	530
9.98	550
10	533
10.02	494
10.04	526
10.06	490
10.08	480
10.1	490
10.12	517
10.14	489
10.16	496
10.18	529
10.2	543
10.22	494
10.24	556
10.26	493
10.28	483
10.3	482
10.32	527
10.34	521
10.36	558
10.38	494
10.4	484
10.42	519
10.44	488
10.46	503
10.48	489
10.5	485
10.52	510
10.54	478
10.56	485
10.58	494
10.6	519
10.62	469
10.64	489
10.66	500
10.68	485
10.7	502
10.72	522
10.74	527
10.76	487
10.78	474
10.8	463
10.82	546
10.84	487
10.86	488
10.88	505
10.9	505
10.92	492
10.94	512
10.96	461
10.98	500
11	520
11.02	487
11.04	483
11.06	470
11.08	507
11.1	462
11.12	517
11.14	489
11.16	497
11.18	475
11.2	481
11.22	481
11.24	520
11.26	480
11.28	479
11.3	464
11.32	477
11.34	438
11.36	496
11.38	492
11.4	529
11.42	463
11.44	456
11.46	460
11.48	514
11.5	478
11.52	474
11.54	494
11.56	475
11.58	489
11.6	443
11.62	470
11.64	462
11.66	525
11.68	496
11.7	458
11.72	459
11.74	487
11.76	475
11.78	489
11.8	435
11.82	450
11.84	443
11.86	508
11.88	476
11.9	485
11.92	462
11.94	454
11.96	493
11.98	465
12	504
12.02	472
12.04	488
12.06	459
12.08	451
12.1	465
12.12	434
12.14	470
12.16	483
12.18	478
12.2	459
12.22	486
12.24	477
12.26	494
12.28	463
12.3	481
12.32	459
12.34	491
12.36	479
12.38	447
12.4	460
12.42	438
12.44	461
12.46	478
12.48	438
12.5	459
12.52	460
12.54	484
12.56	453
12.58	480
12.6	457
12.62	482
12.64	443
12.66	491
12.68	492
12.7	452
12.72	452
12.74	507
12.76	434
12.78	453
12.8	445
12.82	471
12.84	457
12.86	424
12.88	446
12.9	419
12.92	446
12.94	484
12.96	492
12.98	520
13	474
13.02	450
13.04	468
13.06	481
13.08	436
13.1	440
13.12	441
13.14	433
13.16	435
13.18	447
13.2	464
13.22	449
13.24	467
13.26	445
13.28	452
13.3	394
13.32	442
13.34	448
13.36	439
13.38	470
13.4	450
13.42	438
13.44	451
13.46	469
13.48	449
13.5	418
13.52	436
13.54	417
13.56	438
13.58	462
13.6	451
13.62	437
13.64	461
13.66	429
13.68	478
13.7	449
13.72	428
13.74	465
13.76	490
13.78	461
13.8	458
13.82	433
13.84	437
13.86	420
13.88	463
13.9	487
13.92	470
13.94	430
13.96	450
13.98	458
14	451
14.02	475
14.04	426
14.06	440
14.08	438
14.1	445
14.12	446
14.14	474
14.16	446
14.18	428
14.2	440
14.22	436
14.24	434
14.26	472
14.28	445
14.3	450
14.32	418
14.34	440
14.36	474
14.38	445
14.4	479
14.42	470
14.44	486
14.46	479
14.48	411
14.5	464
14.52	471
14.54	459
14.56	458
14.58	475
14.6	417
14.62	451
14.64	421
14.66	444
14.68	435
14.7	425
14.72	464
14.74	450
14.76	462
14.78	436
14.8	433
14.82	423
14.84	478
14.86	418
14.88	439
14.9	445
14.92	452
14.94	481
14.96	463
14.98	438
15	436
15.02	428
15.04	429
15.06	454
15.08	415
15.1	459
15.12	416
15.14	431
15.16	452
15.18	429
15.2	450
15.22	450
15.24	473
15.26	467
15.28	441
15.3	473
15.32	476
15.34	448
15.36	495
15.38	445
15.4	419
15.42	448
15.44	444
15.46	421
15.48	417
15.5	455
15.52	481
15.54	427
15.56	418
15.58	427
15.6	413
15.62	479
15.64	466
15.66	433
15.68	480
15.7	418
15.72	462
15.74	469
15.76	448
15.78	455
15.8	434
15.82	453
15.84	439
15.86	436
15.88	438
15.9	437
15.92	475
15.94	455
15.96	503
15.98	467
16	479
16.02	455
16.04	437
16.06	459
16.08	467
16.1	475
16.12	454
16.14	455
16.16	453
16.18	438
16.2	448
16.22	473
16.24	451
16.26	470
16.28	499
16.3	495
16.32	490
16.34	440
16.36	482
16.38	447
16.4	412
16.42	443
16.44	447
16.46	478
16.48	473
16.5	431
16.52	481
16.54	480
16.56	446
16.58	453
16.6	473
16.62	445
16.64	452
16.66	476
16.68	454
16.7	471
16.72	473
16.74	430
16.76	446
16.78	465
16.8	444
16.82	471
16.84	503
16.86	478
16.88	455
16.9	460
16.92	436
16.94	459
16.96	504
16.98	445
17	483
17.02	471
17.04	446
17.06	490
17.08	487
17.1	449
17.12	471
17.14	420
17.16	461
17.18	472
17.2	436
17.22	427
17.24	498
17.26	467
17.28	445
17.3	442
17.32	451
17.34	510
17.36	514
17.38	466
17.4	463
17.42	495
17.44	465
17.46	480
17.48	476
17.5	502
17.52	449
17.54	458
17.56	478
17.58	481
17.6	462
17.62	465
17.64	519
17.66	447
17.68	469
17.7	477
17.72	449
17.74	428
17.76	448
17.78	448
17.8	490
17.82	443
17.84	466
17.86	489
17.88	446
17.9	466
17.92	468
17.94	467
17.96	465
17.98	488
18	516
18.02	449
18.04	471
18.06	449
18.08	480
18.1	504
18.12	482
18.14	471
18.16	467
18.18	460
18.2	472
18.22	440
18.24	484
18.26	502
18.28	401
18.3	490
18.32	480
18.34	456
18.36	447
18.38	467
18.4	484
18.42	498
18.44	463
18.46	458
18.48	484
18.5	470
18.52	465
18.54	461
18.56	482
18.58	462
18.6	504
18.62	483
18.64	493
18.66	499
18.68	449
18.7	469
18.72	467
18.74	492
18.76	465
18.78	479
18.8	476
18.82	481
18.84	470
18.86	470
18.88	475
18.9	481
18.92	487
18.94	482
18.96	472
18.98	473
19	478
19.02	490
19.04	447
19.06	472
19.08	476
19.1	509
19.12	468
19.14	412
19.16	473
19.18	511
19.2	469
19.22	504
19.24	495
19.26	482
19.28	451
19.3	488
19.32	461
19.34	521
19.36	532
19.38	497
19.4	523
19.42	506
19.44	508
19.46	494
19.48	491
19.5	515
19.52	545
19.54	526
19.56	534
19.58	549
19.6	545
19.62	573
19.64	613
19.66	520
19.68	531
19.7	538
19.72	503
19.74	517
19.76	529
19.78	513
19.8	495
19.82	541
19.84	500
19.86	495
19.88	514
19.9	517
19.92	464
19.94	509
19.96	486
19.98	471
20	499
20.02	507
20.04	501
20.06	505
20.08	455
20.1	543
20.12	512
20.14	501
20.16	486
20.18	466
20.2	494
20.22	504
20.24	504
20.26	504
20.28	471
20.3	516
20.32	506
20.34	536
20.36	503
20.38	493
20.4	506
20.42	487
20.44	526
20.46	525
20.48	500
20.5	518
20.52	500
20.54	502
20.56	468
20.58	482
20.6	489
20.62	503
20.64	494
20.66	499
20.68	541
20.7	473
20.72	486
20.74	508
20.76	476
20.78	522
20.8	500
20.82	553
20.84	508
20.86	448
20.88	489
20.9	520
20.92	516
20.94	548
20.96	512
20.98	518
21	494
21.02	476
21.04	501
21.06	513
21.08	472
21.1	501
21.12	505
21.14	508
21.16	483
21.18	511
21.2	515
21.22	549
21.24	541
21.26	527
21.28	525
21.3	486
21.32	501
21.34	545
21.36	483
21.38	511
21.4	507
21.42	474
21.44	527
21.46	512
21.48	493
21.5	494
21.52	515
21.54	494
21.56	493
21.58	513
21.6	569
21.62	464
21.64	486
21.66	528
21.68	492
21.7	499
21.72	509
21.74	515
21.76	509
21.78	520
21.8	474
21.82	495
21.84	519
21.86	507
21.88	502
21.9	522
21.92	506
21.94	491
21.96	482
21.98	507
22	463
22.02	471
22.04	526
22.06	498
22.08	551
22.1	533
22.12	549
22.14	510
22.16	526
22.18	504
22.2	491
22.22	501
22.24	483
22.26	474
22.28	498
22.3	497
22.32	498
22.34	527
22.36	499
22.38	487
22.4	512
22.42	511
22.44	509
22.46	524
22.48	545
22.5	524
22.52	525
22.54	508
22.56	531
22.58	529
22.6	523
22.62	523
22.64	546
22.66	514
22.68	526
22.7	529
22.72	517
22.74	515
22.76	552
22.78	556
22.8	518
22.82	500
22.84	496
22.86	510
22.88	511
22.9	526
22.92	511
22.94	497
22.96	508
22.98	458
23	507
23.02	484
23.04	532
23.06	519
23.08	480
23.1	513
23.12	525
23.14	535
23.16	531
23.18	508
23.2	542
23.22	528
23.24	518
23.26	516
23.28	500
23.3	503
23.32	483
23.34	519
23.36	541
23.38	521
23.4	564
23.42	537
23.44	509
23.46	538
23.48	522
23.5	497
23.52	480
23.54	544
23.56	534
23.58	513
23.6	500
23.62	482
23.64	504
23.66	517
23.68	530
23.7	507
23.72	511
23.74	496
23.76	517
23.78	531
23.8	496
23.82	533
23.84	529
23.86	490
23.88	488
23.9	549
23.92	482
23.94	514
23.96	446
23.98	458
24	489
24.02	493
24.04	526
24.06	493
24.08	527
24.1	539
24.12	498
24.14	494
24.16	513
24.18	479
24.2	500
24.22	524
24.24	516
24.26	518
24.28	520
24.3	486
24.32	498
24.34	506
24.36	488
24.38	484
24.4	507
24.42	501
24.44	485
24.46	512
24.48	524
24.5	491
24.52	480
24.54	523
24.56	531
24.58	514
24.6	508
24.62	490
24.64	513
24.66	496
24.68	520
24.7	518
24.72	517
24.74	545
24.76	512
24.78	491
24.8	536
24.82	500
24.84	577
24.86	523
24.88	564
24.9	556
24.92	535
24.94	514
24.96	562
24.98	563
25	562
25.02	539
25.04	522
25.06	591
25.08	641
25.1	634
25.12	651
25.14	721
25.16	741
25.18	821
25.2	824
25.22	847
25.24	928
25.26	866
25.28	883
25.3	877
25.32	892
25.34	944
25.36	1046
25.38	1065
25.4	1114
25.42	1253
25.44	1392
25.46	1558
25.48	1660
25.5	1663
25.52	1594
25.54	1483
25.56	1335
25.58	1149
25.6	1042
25.62	903
25.64	841
25.66	689
25.68	677
25.7	665
25.72	639
25.74	588
25.76	620
25.78	585
25.8	567
25.82	563
25.84	587
25.86	566
25.88	567
25.9	524
25.92	518
25.94	521
25.96	513
25.98	523
26	492
26.02	512
26.04	525
26.06	520
26.08	497
26.1	498
26.12	535
26.14	521
26.16	530
26.18	518
26.2	543
26.22	544
26.24	487
26.26	514
26.28	550
26.3	514
26.32	530
26.34	534
26.36	562
26.38	559
26.4	532
26.42	544
26.44	529
26.46	522
26.48	574
26.5	539
26.52	532
26.54	529
26.56	509
26.58	525
26.6	531
26.62	500
26.64	495
26.66	454
26.68	504
26.7	481
26.72	499
26.74	482
26.76	501
26.78	497
26.8	504
26.82	501
26.84	479
26.86	482
26.88	479
26.9	499
26.92	469
26.94	471
26.96	453
26.98	485
27	494
27.02	508
27.04	545
27.06	483
27.08	510
27.1	475
27.12	501
27.14	549
27.16	562
27.18	577
27.2	596
27.22	601
27.24	591
27.26	598
27.28	599
27.3	616
27.32	633
27.34	618
27.36	635
27.38	621
27.4	585
27.42	546
27.44	543
27.46	517
27.48	492
27.5	477
27.52	515
27.54	501
27.56	478
27.58	472
27.6	474
27.62	468
27.64	472
27.66	453
27.68	463
27.7	476
27.72	501
27.74	451
27.76	429
27.78	450
27.8	445
27.82	430
27.84	488
27.86	460
27.88	456
27.9	441
27.92	453
27.94	439
27.96	459
27.98	398
28	428
28.02	447
28.04	437
28.06	432
28.08	440
28.1	407
28.12	424
28.14	436
28.16	452
28.18	453
28.2	456
28.22	446
28.24	457
28.26	450
28.28	445
28.3	444
28.32	468
28.34	454
28.36	444
28.38	432
28.4	434
28.42	463
28.44	466
28.46	448
28.48	411
28.5	435
28.52	451
28.54	452
28.56	421
28.58	428
28.6	448
28.62	419
28.64	383
28.66	426
28.68	440
28.7	451
28.72	436
28.74	413
28.76	418
28.78	435
28.8	416
28.82	439
28.84	437
28.86	444
28.88	465
28.9	402
28.92	440
28.94	428
28.96	422
28.98	429
29	451
29.02	408
29.04	420
29.06	403
29.08	433
29.1	451
29.12	419
29.14	426
29.16	425
29.18	441
29.2	424
29.22	432
29.24	451
29.26	419
29.28	469
29.3	421
29.32	451
29.34	412
29.36	444
29.38	432
29.4	448
29.42	450
29.44	454
29.46	477
29.48	447
29.5	389
29.52	424
29.54	394
29.56	407
29.58	403
29.6	393
29.62	406
29.64	396
29.66	374
29.68	429
29.7	437
29.72	387
29.74	430
29.76	394
29.78	404
29.8	413
29.82	451
29.84	411
29.86	425
29.88	394
29.9	416
29.92	407
29.94	430
29.96	391
29.98	396
30	373
30.02	383
30.04	415
30.06	426
30.08	398
30.1	404
30.12	395
30.14	398
30.16	391
30.18	414
30.2	373
30.22	392
30.24	386
30.26	394
30.28	437
30.3	400
30.32	406
30.34	412
30.36	387
30.38	384
30.4	421
30.42	386
30.44	368
30.46	385
30.48	404
30.5	370
30.52	392
30.54	375
30.56	436
30.58	401
30.6	392
30.62	401
30.64	380
30.66	379
30.68	364
30.7	403
30.72	373
30.74	426
30.76	391
30.78	391
30.8	392
30.82	398
30.84	413
30.86	423
30.88	455
30.9	392
30.92	395
30.94	438
30.96	380
30.98	374
31	404
31.02	390
31.04	377
31.06	401
31.08	374
31.1	412
31.12	385
31.14	347
31.16	373
31.18	407
31.2	369
31.22	378
31.24	438
31.26	385
31.28	389
31.3	346
31.32	425
31.34	420
31.36	418
31.38	334
31.4	361
31.42	393
31.44	394
31.46	417
31.48	370
31.5	376
31.52	368
31.54	342
31.56	346
31.58	355
31.6	349
31.62	382
31.64	378
31.66	361
31.68	376
31.7	369
31.72	385
31.74	382
31.76	376
31.78	393
31.8	376
31.82	386
31.84	371
31.86	360
31.88	380
31.9	348
31.92	386
31.94	390
31.96	367
31.98	376
32	364
32.02	365
32.04	372
32.06	382
32.08	371
32.1	336
32.12	333
32.14	398
32.16	339
32.18	372
32.2	350
32.22	379
32.24	372
32.26	354
32.28	378
32.3	368
32.32	369
32.34	344
32.36	315
32.38	359
32.4	344
32.42	334
32.44	367
32.46	337
32.48	376
32.5	381
32.52	389
32.54	350
32.56	345
32.58	364
32.6	376
32.62	380
32.64	353
32.66	351
32.68	336
32.7	357
32.72	366
32.74	361
32.76	365
32.78	346
32.8	373
32.82	310
32.84	342
32.86	343
32.88	359
32.9	378
32.92	370
32.94	383
32.96	366
32.98	342
33	358
33.02	359
33.04	324
33.06	377
33.08	359
33.1	339
33.12	346
33.14	342
33.16	369
33.18	370
33.2	339
33.22	368
33.24	328
33.26	334
33.28	359
33.3	350
33.32	365
33.34	344
33.36	325
33.38	348
33.4	326
33.42	356
33.44	341
33.46	349
33.48	322
33.5	300
33.52	338
33.54	340
33.56	339
33.58	340
33.6	337
33.62	336
33.64	353
33.66	340
33.68	334
33.7	338
33.72	361
33.74	332
33.76	340
33.78	343
33.8	354
33.82	374
33.84	363
33.86	382
33.88	294
33.9	329
33.92	371
33.94	335
33.96	324
33.98	337
34	333
34.02	329
34.04	326
34.06	316
34.08	341
34.1	324
34.12	347
34.14	351
34.16	361
34.18	362
34.2	345
34.22	368
34.24	357
34.26	332
34.28	380
34.3	352
34.32	339
34.34	342
34.36	341
34.38	376
34.4	363
34.42	382
34.44	377
34.46	404
34.48	397
34.5	369
34.52	426
34.54	382
34.56	396
34.58	392
34.6	397
34.62	456
34.64	410
34.66	442
34.68	412
34.7	450
34.72	483
34.74	470
34.76	511
34.78	533
34.8	541
34.82	625
34.84	642
34.86	696
34.88	747
34.9	821
34.92	879
34.94	988
34.96	1131
34.98	1315
35	1565
35.02	1724
35.04	1973
35.06	1887
35.08	2012
35.1	1874
35.12	1680
35.14	1477
35.16	1374
35.18	1290
35.2	1064
35.22	834
35.24	787
35.26	677
35.28	606
35.3	573
35.32	529
35.34	523
35.36	466
35.38	461
35.4	429
35.42	446
35.44	426
35.46	434
35.48	394
35.5	425
35.52	392
35.54	380
35.56	345
35.58	369
35.6	371
35.62	377
35.64	374
35.66	348
35.68	359
35.7	366
35.72	371
35.74	334
35.76	374
35.78	343
35.8	367
35.82	355
35.84	347
35.86	350
35.88	347
35.9	356
35.92	372
35.94	357
35.96	377
35.98	403
36	377
36.02	365
36.04	364
36.06	305
36.08	339
36.1	332
36.12	341
36.14	318
36.16	321
36.18	288
36.2	305
36.22	321
36.24	316
36.26	325
36.28	303
36.3	300
36.32	316
36.34	322
36.36	314
36.38	302
36.4	280
36.42	287
36.44	296
36.46	303
36.48	282
36.5	271
36.52	324
36.54	300
36.56	293
36.58	300
36.6	302
36.62	279
36.64	267
36.66	287
36.68	304
36.7	292
36.72	299
36.74	316
36.76	272
36.78	310
36.8	293
36.82	308
36.84	295
36.86	315
36.88	302
36.9	298
36.92	298
36.94	296
36.96	295
36.98	285
37	275
37.02	283
37.04	290
37.06	289
37.08	287
37.1	301
37.12	299
37.14	314
37.16	297
37.18	316
37.2	319
37.22	297
37.24	275
37.26	313
37.28	331
37.3	353
37.32	322
37.34	331
37.36	324
37.38	340
37.4	345
37.42	373
37.44	381
37.46	428
37.48	420
37.5	435
37.52	485
37.54	544
37.56	606
37.58	687
37.6	760
37.62	927
37.64	900
37.66	1029
37.68	1127
37.7	1234
37.72	1102
37.74	1067
37.76	951
37.78	840
37.8	792
37.82	676
37.84	577
37.86	506
37.88	461
37.9	414
37.92	372
37.94	333
37.96	365
37.98	359
38	290
38.02	322
38.04	301
38.06	315
38.08	309
38.1	311
38.12	301
38.14	303
38.16	285
38.18	265
38.2	277
38.22	286
38.24	315
38.26	277
38.28	253
38.3	264
38.32	247
38.34	289
38.36	288
38.38	276
38.4	256
38.42	264
38.44	295
38.46	283
38.48	293
38.5	283
38.52	288
38.54	311
38.56	279
38.58	269
38.6	282
38.62	275
38.64	250
38.66	259
38.68	292
38.7	263
38.72	257
38.74	245
38.76	252
38.78	261
38.8	280
38.82	259
38.84	259
38.86	236
38.88	265
38.9	256
38.92	258
38.94	267
38.96	258
38.98	261
39	269
39.02	263
39.04	256
39.06	244
39.08	255
39.1	269
39.12	264
39.14	256
39.16	254
39.18	266
39.2	278
39.22	264
39.24	237
39.26	263
39.28	257
39.3	245
39.32	269
39.34	259
39.36	247
39.38	245
39.4	257
39.42	247
39.44	254
39.46	263
39.48	254
39.5	256
39.52	253
39.54	262
39.56	245
39.58	243
39.6	246
39.62	272
39.64	284
39.66	269
39.68	265
39.7	258
39.72	248
39.74	245
39.76	263
39.78	262
39.8	247
39.82	231
39.84	258
39.86	239
39.88	256
39.9	230
39.92	250
39.94	233
39.96	262
39.98	247
40	231
40.02	247
40.04	274
40.06	258
40.08	241
40.1	250
40.12	268
40.14	258
40.16	263
40.18	235
40.2	242
40.22	219
40.24	228
40.26	233
40.28	228
40.3	235
40.32	257
40.34	270
40.36	216
40.38	262
40.4	269
40.42	243
40.44	261
40.46	244
40.48	252
40.5	268
40.52	259
40.54	248
40.56	274
40.58	232
40.6	256
40.62	241
40.64	244
40.66	247
40.68	237
40.7	254
40.72	233
40.74	233
40.76	243
40.78	272
40.8	262
40.82	259
40.84	283
40.86	259
40.88	269
40.9	278
40.92	264
40.94	285
40.96	253
40.98	250
41	282
41.02	264
41.04	268
41.06	276
41.08	290
41.1	281
41.12	261
41.14	301
41.16	285
41.18	304
41.2	297
41.22	258
41.24	256
41.26	226
41.28	248
41.3	234
41.32	251
41.34	278
41.36	247
41.38	251
41.4	255
41.42	250
41.44	261
41.46	261
41.48	269
41.5	245
41.52	262
41.54	276
41.56	268
41.58	259
41.6	262
41.62	245
41.64	278
41.66	265
41.68	257
41.7	255
41.72	284
41.74	277
41.76	235
41.78	267
41.8	269
41.82	268
41.84	264
41.86	252
41.88	251
41.9	261
41.92	256
41.94	281
41.96	248
41.98	269
42	248
42.02	258
42.04	250
42.06	261
42.08	247
42.1	234
42.12	256
42.14	248
42.16	248
42.18	251
42.2	263
42.22	295
42.24	307
42.26	242
42.28	263
42.3	279
42.32	266
42.34	293
42.36	234
42.38	252
42.4	263
42.42	278
42.44	272
42.46	284
42.48	267
42.5	268
42.52	257
42.54	284
42.56	265
42.58	294
42.6	277
42.62	265
42.64	274
42.66	255
42.68	285
42.7	284
42.72	293
42.74	275
42.76	291
42.78	296
42.8	314
42.82	318
42.84	342
42.86	337
42.88	360
42.9	397
42.92	370
42.94	417
42.96	442
42.98	425
43	475
43.02	528
43.04	557
43.06	589
43.08	678
43.1	779
43.12	909
43.14	1104
43.16	1208
43.18	1451
43.2	1754
43.22	1937
43.24	2117
43.26	2200
43.28	2228
43.3	2181
43.32	1956
43.34	1742
43.36	1605
43.38	1461
43.4	1349
43.42	1195
43.44	930
43.46	792
43.48	664
43.5	584
43.52	496
43.54	466
43.56	423
43.58	370
43.6	386
43.62	367
43.64	334
43.66	363
43.68	338
43.7	306
43.72	302
43.74	270
43.76	301
43.78	271
43.8	290
43.82	277
43.84	275
43.86	279
43.88	303
43.9	289
43.92	237
43.94	247
43.96	249
43.98	287
44	286
44.02	274
44.04	249
44.06	275
44.08	246
44.1	247
44.12	246
44.14	279
44.16	259
44.18	262
44.2	246
44.22	235
44.24	235
44.26	265
44.28	249
44.3	249
44.32	212
44.34	239
44.36	238
44.38	211
44.4	221
44.42	257
44.44	243
44.46	231
44.48	231
44.5	245
44.52	245
44.54	212
44.56	219
44.58	234
44.6	230
44.62	241
44.64	249
44.66	239
44.68	221
44.7	233
44.72	234
44.74	228
44.76	223
44.78	211
44.8	258
44.82	249
44.84	236
44.86	229
44.88	238
44.9	246
44.92	246
44.94	243
44.96	244
44.98	228
[truncated: 2,251 more rows]
